# Supplementary material for: Accumulation of pTreg cells is detrimental in late‐onset (aged) mouse model of multiple sclerosis
Source: Aging Cell. 2022 May 26;21(6):e13630. doi: 10.1111/acel.13630 (PMC9197401; doi:10.1111/acel.13630)
Supplement: Supplementary file 2 — Supporting Source Data File [file ACEL-21-e13630-s002.xlsx]

## Sheet: Fig. 1
	Fig. 1B left panel																											Fig. 1B right panel
	day post immunization	Young female EAE score																	Aged female EAE score										% Young female body weight change, change compared to Day 0																	% Aged female body weight change, change compared to Day 0
		Young-1	Young-2	Young-3	Young-4	Young-5	Young-6	Young-7	Young-8	Young-9	Young-10	Young-11	Young-12	Young-13	Young-14	Young-15	Young-16	Young-17	Aged-1	Aged-2	Aged-3	Aged-4	Aged-5	Aged-6	Aged-7	Aged-8		day post immunization	Young-1	Young-2	Young-3	Young-4	Young-5	Young-6	Young-7	Young-8	Young-9	Young-10	Young-11	Young-12	Young-13	Young-14	Young-15	Young-16	Young -17	Aged-1	Aged-2	Aged-3	Aged-4
	0	0	0	0	0	0	0	0	0	0	0	0	0	0	0	0	0	0	0	0	0	0	0	0	0	0		0	0	0	0	0	0	0	0	0	0	0	0	0	0	0	0	0	0	0	0	0	0
	1	0	0	0	0	0	0	0	0	0	0	0	0	0	0	0	0	0	0	0	0	0	0	0	0	0		1	0	3.53535	3.22581	0	0	0.395257	-1.08696	0.515464	-0.490196	-0.408163	0.471698	-0.487805	-1.94175	0.943396	0.492611	0.425532	0.446429	-0.327869	-0.346021	-0.396308	0.613497
	2	0	0	0	0	0	0	0	0	0	0	0	0	0	0	0	0	0	0	0	0	0	0	0	0	0		2	4.97512	5.55556	8.3871	-0.425532	-0.425532	-0.395257	0	-0.515464	-0.980392	0.408163	-0.943396	-0.97561	-0.970874	0.471698	0.985222	-0.425532	0.892857	0.327869	0	-0.0504615	-0.306748
	3	0	0	0	0	0	0	0	0	0	0	0	0	0	0	0	0	0	0	0	0	0	0	0	0	0		3	6.46766	8.08081	11.6129	0	0	-1.18577	-2.17391	-0.515464	0	-2.04082	-0.471698	1.46341	-1.45631	-0.943396	0	-1.2766	-0.446429	-1.31148	-1.38408	-1.43385	-1.22699
	4	0	0	0	0	0	0	0	0	0	0	0	0	0	0	0	0	0	0	0	0	0	0	0	0	0		4	9.45274	9.09091	16.129	0.425532	0.425532	1.58103	0	1.03093	-0.980392	-0.816327	-1.88679	-2.43902	-0.970874	0.471698	1.47783	0.425532	-0.892857	-1.63934	0.692042	0.641231	-0.613497
	5	0	0	0	0	0	0	0	0	0	0	0	0	0	0	0	0	0	0	0	0	0	0	0	0	0		5	9.95025	12.6263	19.3548	0.851064	0.851064	0.395257	0.543478	1.54639	-1.96078	0	-1.41509	0.487805	-0.485437	1.41509	0.492611	0.851064	0	0	-0.692042	-0.742154	-0.306748
	6	0	0	0	0	0	0	0	0	0	0	0	0	0	0.5	0	0	0	0	0	0	0	0	0	0	0		6	9.95025	16.1616	21.9355	-0.851064	-0.851064	0	-0.543478	0	0	-6.12245	0.471698	-0.487805	-1.45631	2.83019	0.985222	-2.12766	0.446429	-0.655738	-1.38408	-1.43385	0.306748
	7	0	0	0	1	0	0	0	0	0	0	0	0	0	2.5	0	0	0	0	0	0	0	0	0	0	0		7	10.4478	18.1818	22.5806	0.425532	0.425532	-1.18577	0	0.515464	0	-5.30612	0	-0.97561	0.970874	2.35849	0.492611	-0.425532	0.446429	-0.983607	-0.346021	-0.396308	-0.613497
	8	1	0	0	3	0	0	0.5	0	0	0	0	1	1	2.5	0	0	0	0	0	0	0	0	0	0	0		8	10.9453	18.6869	25.8065	-1.2766	-1.2766	0.790514	-2.17391	1.03093	-0.490196	-6.12245	-1.88679	0	1.45631	1.41509	0.985222	-2.12766	0	-0.327869	-1.7301	-1.77969	-0.306748
	9	1	0	0	3.5	0	0	1	0	2.5	1	0	1.5	2.5	2.5	1.5	1	1	0	0	0	0	0	0	0	0		9	11.4428	18.1818	29.0323	-0.425532	-0.425532	0.395257	-1.08696	1.54639	-0.980392	-4.08163	-1.41509	-2.43902	1.94175	3.30189	-0.492611	-2.97872	0.446429	0	0.346021	0.295385	0.306748
	10	1.5	0	0	3.5	0	0	1	0	2.5	1.5	2.5	2	2.5	3	2	2	2	0	0	0	0	0	0	0	0		10	10.9453	19.1919	22.5806	-0.425532	-0.425532	-0.395257	2.17391	0	-0.490196	-4.4898	0.471698	0.487805	-0.970874	2.35849	0	-3.40426	-2.23214	0	-0.346021	-0.396308	-0.306748
	11	1.5	0	3	3.5	0	0.5	3	0	2.5	1.5	3	2	3.5	3	3	2.5	2.5	0	0	0	0	0	0	0	0		11	4.47761	17.1717	18.7097	-2.12766	-2.12766	0.395257	-1.08696	0.515464	-0.980392	-5.30612	-0.943396	-0.97561	-1.45631	-1.41509	-4.4335	-6.38298	-4.91071	-0.655738	0	-0.0504615	-0.613497
	12	1.5	0	3.5	3.5	0	1.5	2.5	0.5	2.5	1.5	3	2	3.5	2.5	2.5	2.5	2.5	0	1.5	0	0	0	0	0	0		12	0	16.1616	15.4839	-3.82979	-3.82979	1.18577	0	-2.57732	-1.47059	-2.04082	-4.24528	-1.95122	-0.485437	-3.77358	-6.40394	-8.51064	-6.69643	0.327869	-1.7301	-1.77969	-0.306748
	13	1.5	0	3.5	3.5	0	2	2.5	0	2.5	1.5	3	2	3	3	3	2.5	2.5	0	2	0	0	0	0	0	2		13	-3.9801	12.1212	9.03226	-3.40426	-3.40426	-1.97628	-7.6087	-6.18557	0	-4.89796	-6.13208	0	0	-5.66038	-9.35961	-8.93617	-8.92857	-0.983607	-0.346021	-0.396308	-0.613497
	14	1.5	0	3.5	3.5	2	3	2.5	0	2.5	1.5	3	1.5	3	2.5	3	2.5	2.5	2	3	0	0	0	1.5	2.5	2		14	-7.9602	1.0101	3.22581	-6.38298	-6.38298	-5.13834	-7.6087	-12.3711	-2.94118	-6.12245	-6.60377	-2.43902	0.485437	-7.54717	-9.35961	-8.51064	-10.7143	-0.983607	-0.692042	-0.742154	0.306748
	15	1	0	3	3.5	3	3	2.5	0	2.5	1	2.5	1.5	2.5	2.5	2.5	2	2	3	4	0	0	0.5	2.5	3	3		15	-12.9353	-2.52525	-2.58065	-9.78723	-9.78723	-7.11462	-10.3261	-14.433	-5.39216	-8.16327	-8.49057	0.97561	-0.485437	-10.3774	-11.33	-8.08511	-12.9464	-7.86885	0	-0.0504615	0
	16	1	0	2.5	3.5	3	3	1	0	2	1	2.5	1.5	3	2.5	2	1.5	2	3	5	0	1.5	2	3	3.5	3.5		16	-15.9204	-4.0404	-6.45161	-14.8936	-14.8936	-9.09091	-12.5	-17.5258	-8.82353	-9.79592	-10.3774	-5.85366	-1.45631	-15.0943	-13.3005	-8.08511	-14.7321	-9.83607	-1.7301	-1.77969	0.306748
	17	1	0	2	3	3	3.5	1.5	0	1.5	1.5	2	1.5	3.5	2	2	1.5	2	3	5	0	2.5	2.5	3	3.5	3.5		17	-20.398	-6.56566	-16.129	-14.4681	-14.4681	-9.48617	-14.6739	-17.0103	-11.7647	-11.0204	-12.2642	-7.31707	-5.82524	-12.7358	-15.2709	-9.3617	-14.7321	-11.8033	-10.0346	-4.89231	-0.613497
	18	0.5	0	1.5	2.5	3	3.5	1.5	0	1.5	2	2	1.5	3.5	2	2	1.5	2	3	5	0	3	3	3	3	3.5		18	-24.8756	-9.59596	-22.5806	-13.1915	-13.1915	-9.88142	-17.9348	-17.0103	-9.80392	-11.0204	-13.6792	-8.29268	-7.76699	-15.0943	-17.2414	-7.65957	-14.2857	-13.1148	-11.4187	-6.27569	-1.84049
	19	1	0	1.5	2.5	3	3.5	1.5	0	1.5	1.5	3	1	3.5	1.5	2	1.5	2	3	5	0	3	3.5	3	3	3.5		19	-23.3831	-9.09091	-21.9355	-13.617	-13.617	-8.69565	-18.4783	-18.0412	-8.82353	-10.6122	-12.7358	-9.7561	-10.1942	-15.0943	-17.2414	-6.80851	-15.1786	-15.4098	-11.7647	-6.62154	-3.98773
	20	2.5	0.5	1.5	3	2.5	3	2.5	2	2.5	1.5	2.5	1	3.5	1.5	2.5	2	2	3	5	0	3.5	3.5	3	3	3.5		20	-19.403	-8.58586	-20.6452	-13.617	-13.617	-7.11462	-17.3913	-17.0103	-8.33333	-8.97959	-13.2075	-7.80488	-12.1359	-15.566	-16.7488	-7.23404	-14.2857	-18.0328	-13.1488	-8.00492	-5.21472
	21	2.5	0.5	1.5	3	1.5	3	2.5	2.5	2.5	1.5	2.5	1	3	2	2.5	2	2	3	5	0	3	3.5	3	3	3.5		21	-18.9055	-6.06061	-12.9032	-12.766	-12.766	-8.69565	-16.8478	-16.4948	-7.84314	-8.57143	-11.7925	-9.26829	-12.1359	-16.0377	-14.7783	-6.38298	-14.2857	-19.6721	-16.955	-11.8092	-7.05521
	22	2	2	1.5	3	1.5	3	2.5	2.5	2.5	1.5	1.5	1.5	3	2.5	2.5	2	2	3	5	0	3.5	3.5	3.5	3	3.5		22	-19.403	-8.58586	-14.8387	-14.0426	-14.0426	-9.09091	-17.3913	-15.9794	-6.86275	-8.16327	-14.1509	-9.26829	-11.6505	-16.9811	-14.2857	-5.95745	-13.8393	-19.3443	-18.6851	-13.5385	-9.5092
	23	1.5	2.5	2.5	3	1	3	2.5	2.5	2.5	1.5	1.5	1	3	2.5	2	2.5	2	3	5	0	3.5	3.5	3.5	3	3.5		23	-17.9104	-6.06061	-14.8387	-11.0638	-11.0638	-9.88142	-14.1304	-10.8247	-6.86275	-7.34694	-12.2642	-8.29268	-12.1359	-16.5094	-13.7931	-5.10638	-13.3929	-21.3115	-20.0692	-14.9218	-9.81595
	24	1.5	2.5	2.5	3.5	1	3	2.5	2.5	2.5	1.5	1	1	3.5	2.5	2	2.5	2	2.5	5	0	3.5	3.5	4	3.5	3.5		24	-18.9055	-4.0404	-12.9032	-10.6383	-10.6383	-7.50988	-11.9565	-10.3093	-7.35294	-6.93878	-12.7358	-9.7561	-12.6214	-16.9811	-13.3005	-4.68085	-13.3929	-21.6393	-20.0692	-14.9218	-11.0429
	25	1.5	1.5	2	3.5	1.5	3	2.5	2.5	2.5	2	2	1	3.5	2.5	2	2.5	2	2.5	5	2	3.5	3.5	4	4	3.5		25	-16.4179	-2.52525	-12.2581	-9.78723	-9.78723	-5.92885	-10.3261	-8.24742	-6.86275	-5.30612	-10.8491	-10.7317	-13.5922	-17.4528	-12.3153	-4.25532	-12.9464	-20.3279	-19.7232	-14.576	-11.6564
	26	1.5	1	2	3.5	2	3	2.5	2.5	2.5	2	2.5	1	3.5	2	2	2.5	2	3.5	5	5	3.5	3.5	3	3	3.5		26	-15.9204	-2.52525	-11.6129	-8.51064	-8.51064	-3.16206	-8.15217	-5.15464	-5.39216	-4.08163	-8.01887	-9.7561	-11.6505	-16.9811	-12.3153	-4.68085	-9.375	-20.6557	-19.3772	-14.2302	-14.1104
	27	1.5	1	2	3.5	2	3	2.5	2.5	2.5	1.5	2.5	1	3.5	2	2	2.5	2	3.5	5	5	3.5	3.5	3	3.5	3.5		27	-14.4279	-1.51515	-11.6129	-8.08511	-8.08511	-1.97628	-5.97826	-2.57732	-7.35294	-3.26531	-6.13208	-10.2439	-12.1359	-15.566	-11.33	-5.10638	-8.92857	-21.9672	-19.7232	-14.576	-14.4172
	28	1.5	1	2.5	3.5	1.5	3	2.5	2.5	2.5	1.5	3	1	3.5	2	2	2	2.5	3.5	5	5	3.5	3.5	3	3.5	3.5		28	-13.4328	-0.505051	-10.3226	-2.55319	-2.55319	-1.58103	-3.26087	-7.21649	-6.86275	-1.63265	-4.24528	-9.7561	-13.1068	-14.1509	-9.35961	-3.82979	-8.48214	-22.9508	-20.0692	-14.9218	-12.8834
	29	1.5	1	2	3.5	2	3	2.5	1.5	2.5	1.5	2.5	1.5	3.5	1.5	2	2	2.5	3.5	5	5	3.5	3	4	3.5	3.5		29	-13.4328	-1.51515	-6.45161	-1.70213	-1.70213	1.18577	-1.08696	-6.70103	-6.37255	-4.08163	-3.30189	-7.80488	-11.165	-13.6792	-7.88177	-4.68085	-8.03571	-21.6393	-20.4152	-15.2677	-12.8834
	30	1	1	3	3.5	2	3	2.5	1.5	2.5	2	2.5	1.5	3	2	2	2	2.5	3.5	5	5	3.5	3.5	3.5	4	4		30	-12.9353	-3.0303	-8.3871	-5.95745	-5.95745	-1.58103	-3.26087	-7.21649	-6.86275	-2.85714	-1.41509	-7.80488	-10.1942	-13.2075	-8.867	-6.38298	-7.58929	-20.9836	-20.0692	-14.9218	-15.9509
	31	1	1	3	3.5	1	3	2.5	1.5	2.5	2.5	2	1	3	2	2	2	2.5	3.5	5	5	3.5	3.5	3.5	4	4		31	-10.4478	-3.53535	-7.09677	-6.80851	-6.80851	-2.7668	-3.26087	-7.21649	-6.86275	-4.89796	-4.71698	-10.7317	-9.70874	-12.7358	-6.89655	-5.10638	-6.69643	-20.6557	-20.0692	-14.9218	-14.7239
	32	2	1	3	3.5	1	3	2.5	1.5	2.5	3	2	1.5	3	2	2	2	2.5	3.5	5	5	3	3.5	4	4	4		32	-8.95522	-4.0404	-9.67742	-7.23404	-7.23404	-3.16206	-2.71739	-8.76289	-6.86275	-3.67347	-2.83019	-9.26829	-10.6796	-10.8491	-10.3448	-4.25532	-8.92857	-20	-19.7232	-14.576	-13.1902
	33	2	1	3	3.5	1	3	2.5	1.5	2.5	3	2	1.5	3.5	2	2	2	2.5	3.5	5	5	3	3.5	4	4	4		33	-8.95522	-2.52525	-7.74194	-6.38298	-6.38298	-1.18577	-2.17391	-7.73196	-5.39216	-4.4898	-3.30189	-10.7317	-11.165	-13.2075	-7.88177	-5.10638	-5.80357	-19.6721	-22.1453	-16.9969	-12.8834
	34	2	1.5	3	3.5	1	2.5	2.5	2	2.5	2.5	2	1.5	3.5	2	2	2	2.5	3.5	5	5	3	3.5	4	4	4		34	-8.95522	-2.0202	-7.09677	-6.38298	-6.38298	-1.58103	-1.08696	-7.21649	-7.35294	-2.44898	-3.30189	-10.2439	-10.6796	-12.7358	-9.35961	-5.95745	-5.35714	-19.6721	-20.4152	-15.2677	-13.8037
	35	2	1.5	3	3.5	1	2.5	3	2	2.5	2.5	2	1.5	3.5	2	2	2	2.5	3.5	5	5	3	3.5	4	4	4		35	-8.95522	-2.52525	-9.67742	-5.95745	-5.95745	-1.40423e-14	-4.34783	-7.73196	-7.35294	-4.08163	-4.24528	-10.7317	-9.2233	-13.6792	-8.37438	-4.25532	-5.35714	-18.3607	-19.7232	-14.576	-14.7239
	36	2	1	3.5	3.5	1	2.5	3	2	2.5	2.5	2	1.5	3.5	2	2	2	2.5	3	5	5	3	3.5	4	4	4		36	-9.45274	-4.0404	-7.74194	-6.38298	-6.38298	-0.790514	-3.26087	-7.21649	-6.86275	-2.44898	-4.71698	-9.26829	-10.1942	-12.7358	-9.85222	-5.95745	-4.01786	-18.6885	-19.0311	-13.8843	-15.6442
	37	2	1	2.5	3.5	1.5	3	3	2.5	2.5	2.5	2.5	1.5	3.5	2	2	2	3	3	5	5	3.5	3.5	4	4	4		37	-7.9602	-2.52525	-7.74194	-6.80851	-6.80851	-1.58103	-2.71739	-8.76289	-7.35294	-3.26531	-3.30189	-9.7561	-8.25243	-12.2642	-8.867	-3.40426	-4.46429	-18.6885	-19.0128	-13.866	-15.3374
	38	2	1	2	3.5	1	3	3	2.5	2.5	2.5	3	1	3.5	2	2	1.5	3	3	5	5	3.5	3.5	4	4	4		38	-8.95522	-2.52525	-8.3871	-7.23404	-7.23404	-2.37154	-1.08696	-8.76289	-6.37255	-1.63265	-1.41509	-7.80488	-11.165	-10.8491	-10.3448	-4.25532	-3.57143	-18.3607	-18.6851	-13.5385	-14.7239
	39	2.5	1	2.5	3.5	1	3	2.5	2.5	2.5	3	3	1	3.5	2	2	2	3	3	5	5	3.5	3.5	4	4	4		39	-8.45771	-2.0202	-7.09677	-7.23404	-7.23404	-1.18577	-1.63043	-9.27835	-4.90196	-2.44898	-3.30189	-11.2195	-10.1942	-13.2075	-9.85222	-5.10638	-2.67857	-17.377	-17.7021	-12.5559	-14.4172
	40	2.5	1.5	2.5	3.5	1	3	2.5	2.5	2.5	3	3	1.5	3.5	2	2	2	2.5	3	5	5	3.5	3.5	4	4	4		40	-8.95522	-2.52525	-8.3871	-5.95745	-5.95745	-2.7668	-2.71739	-7.73196	-7.84314	-4.4898	-4.71698	-12.1951	-9.2233	-13.6792	-10.3448	-4.68085	-4.01786	-18.6885	-19.0128	-13.866	-12.8834
	41	2.5	1	3	3.5	1	3	2.5	2.5	2.5	3	3	1.5	3.5	2	2	2.5	2	3	5	5	3.5	3.5	4	4	4		41	-8.95522	-2.0202	-7.09677	-6.38298	-6.38298	-1.40423e-14	-3.26087	-7.21649	-6.86275	-2.85714	-2.83019	-11.2195	-10.6796	-12.2642	-8.867	-4.68085	-3.57143	-19.6721	-19.9958	-14.8485	-12.5767
	42	2	1	3	3.5	1	3	3	2.5	2.5	2.5	3	1.5	3.5	2	2	2.5	2	3.5	5	5	3.5	3.5	4	4	4		42	-9.45274	-2.52525	-7.09677	-7.23404	-7.23404	0.395257	-2.71739	-7.21649	-5.39216	-4.08163	-1.41509	-10.2439	-9.70874	-12.7358	-6.89655	-4.25532	-3.57143	-18.3607	-18.6851	-13.5385	-14.1104
	43	2	1	3	3.5	1	3	2.5	2.5	2.5	2.5	3	1.5	3.5	2	2	2.5	2	3.5	5	5	3.5	3.5	4	4	4		43	-7.9602	-1.51515	-9.67742	-6.38298	-6.38298	-1.40423e-14	-1.08696	-8.76289	-7.35294	-2.85714	-4.24528	-9.7561	-11.165	-12.7358	-6.89655	-5.53191	-4.46429	-18.6885	-19.0128	-13.866	-12.5767
	44	2	1	3	3.5	1	3	2.5	2.5	2.5	2.5	3	1.5	3.5	2	2	2.5	2	3.5	5	5	3.5	3.5	4	4	4		44	-8.95522	-2.0202	-7.09677	-6.38298	-6.38298	-0.790514	-1.63043	-6.70103	-6.86275	-4.89796	-3.30189	-10.2439	-9.70874	-14.1509	-9.35961	-3.82979	-4.01786	-19.6721	-19.9958	-14.8485	-13.1902
	45	2	1	3	3.5	1.5	3	2.5	2.5	2.5	2.5	2.5	1.5	3.5	2	2	2.5	2	3.5	5	5	3.5	3.5	4	4	4		45	-8.45771	-1.51515	-9.67742	-6.80851	-6.80851	-0.790514	-2.71739	-7.21649	-6.86275	-2.44898	-1.41509	-11.2195	-10.6796	-13.6792	-9.85222	-5.10638	-3.57143	-18.3607	-18.6851	-13.5385	-12.8834
	46	2	1	2.5	3.5	1.5	3	2.5	2.5	2.5	2.5	2.5	1	3.5	2	2	2.5	2	3.5	5	5	3.5	3.5	4	4	4		46	-8.95522	-3.0303	-7.09677	-6.38298	-6.38298	-0.790514	-2.17391	-6.70103	-5.39216	-4.08163	-4.71698	-9.26829	-12.6214	-12.2642	-9.35961	-4.68085	-4.01786	-18.6885	-19.0128	-13.866	-12.8834
	47	2	1	2.5	3.5	1.5	3	2.5	2.5	2.5	2.5	2.5	1.5	3.5	2	2	2.5	2	3.5	5	5	3.5	3.5	4	4	4		47	-7.9602	-2.52525	-9.67742	-6.38298	-6.38298	0.395257	-3.80435	-6.18557	-6.86275	-2.44898	-3.30189	-10.7317	-8.25243	-13.2075	-8.37438	-3.40426	-4.01786	-18.0328	-18.3574	-13.211	-12.5767
	48	2	1	2.5	3.5	1.5	3	2.5	2.5	2.5	2.5	2.5	1.5	3.5	2	2	2.5	2	3.5	5	5	3.5	3.5	4	4	4		48	-8.95522	-2.0202	-7.74194	-6.80851	-6.80851	-2.37154	-2.71739	-4.63918	-7.84314	-2.44898	-3.30189	-9.7561	-10.6796	-12.2642	-8.867	-4.68085	-2.67857	-18.3607	-18.6851	-13.5385	-13.1902
	Fig. 1B left panel statistic summary																											Fig. 1B right panel statistic summary
	statistic method	Mann Whitney test																										1. method	two-way repeated-measures ANOVA with Geisser-Greenhouse correction
	P value	0.0004
	Exact or approximate P value?	Exact																										2. Source of Variation	% of total variation	P value	P value summary	Significant?	Geisser-Greenhouse's epsilon
	P value summary	***																										Time x Column Factor	13.35	<0.0001	****	Yes
	Significantly different (P < 0.05)?	Yes																										Time	50.56	<0.0001	****	Yes	0.0446
	One- or two-tailed P value?	Two-tailed																										Column Factor	9.191	<0.0001	****	Yes
	Sum of ranks in column A,B	1933 , 2918																										Subject	9.187	<0.0001	****	Yes
	Mann-Whitney U	708
																												3. ANOVA table	SS	DF	MS	F (DFn, DFd)	P value
																												Time x Column Factor	8968	48	186.8	F (48, 1104) = 16.09	P<0.0001
																												Time	33956	48	707.4	F (2.141, 49.24) = 60.94	P<0.0001
																												Column Factor	6173	1	6173	F (1, 23) = 23.01	P<0.0001
																												Subject	6170	23	268.3	F (23, 1104) = 23.11	P<0.0001
																												Residual	12816	1104	11.61
[truncated: 46 more columns]

## Sheet: Fig. 2
	Fig. 2B left panel						Fig. 2B middle panel						Fig. 2B right panel						Fig. 2D						Fig. 2E left panel						Fig. 2E middle panel						Fig. 2E right panel						Fig. 2G
		LN %pan-Treg	LN-%MOG specifc-Treg	Spleen-%pan-Treg	Spleen-%MOG specifc-Treg			LN %pan-Tcon	LN-%MOG specifc-Tcon	Spleen-%pan-Tcon	Spleen-%MOG specifc-Tcon			LN-%pan-Treg/%Pan-Tcon	LN-%MOG specific-Treg/%Pan-Tcon	Spleen-%pan-Treg/%Pan-Tcon	Spleen-%MOG specifc-Treg/%MOG specifc-Tcon			LN-RQ-MFI of Foxp3 in pan-Treg cells	LN-RQ-MFI of Foxp3 in MOG specific-Treg cells	Spleen-RQ-MFI of Foxp3 in pan-Treg cells	Spleen-RQ-MFI of Foxp3 in MOG specific-Treg cells			Brain-%pan-Treg	Brain-%MOG specifc-Treg	Spinal cord-%pan-Treg	Spinal cord-%MOG specifc-Treg			Brain-%panTeff	Brain-%MOG specifc-Teff	Spinal cord-%pan-Teff	Spinal cord-%MOG specifc-Teff			Brain-%pan-Treg/%Pan-Teff	Brain-%MOG specifc-Treg/%MOG specific-Teff	Spinal cord-%pan-Treg/%Pan-Teff	Spinal cord-%MOG specifc-Treg/%MOG specific-Teff			Brain-RQ-MFI of Foxp3 in pan-Treg cells	Brain-RQ-MFI of Foxp3 in MOG specific-Treg cells	Spinal cord-RQ-MFI of Foxp3 in pan-Treg cells	Spinal cord-RQ-MFI of Foxp3 in MOG specific-Treg cells
	young-1	5.88	11.5	4.77	6.25		young-1	85.4	72.9	83.4	82.5		young-1	0.0688525	0.15775	0.0571942	0.0757576		young-1	0.937586	1.13653	0.859584	0.957679		young-1	10.5	7.65	16.9	14.8		young-1	64.2	75.9	56.8	71.9		young-1	0.163551	0.100791	0.297535	0.205841		young-1	0.767811	0.751606	0.632434	1.10897
	Young-2	8.67	7.26	5.52	4.85		Young-2	84	80.1	88.9	77.1		Young-2	0.103214	0.0906367	0.0620922	0.0629053		Young-2	1.07218	0.981671	0.906144	0.863849		Young-2	15.9	12.1	15.6	10.2		Young-2	65.2	81.2	56.6	76.1		Young-2	0.243865	0.149015	0.275618	0.134034		Young-2	0.78649	0.693673	1.21304	1.15441
	Young-3	9.13	10.7	6.75	9.4		Young-3	83.3	78.5	87.2	80.1		Young-3	0.109604	0.136306	0.0774083	0.117353		Young-3	0.97286	0.965051	1.0081	1.19129		Young-3	11.9	11.7	10.1	11.9		Young-3	67.4	73.7	65.7	27.6		Young-3	0.176558	0.158752	0.153729	0.431159		Young-3	1.1282	1.05364	1.04371	0.61209
	Young-4	4.21	6.62	5.26	6.88		Young-4	81.4	86	83.3	85.8		Young-4	0.0517199	0.0769767	0.0631453	0.0801865		Young-4	1.04313	0.9169	1.08428	0.94038		Young-4	16	10.4	15.3	18.8		Young-4	63	81.7	69.3	81.2		Young-4	0.253968	0.127295	0.220779	0.231527		Young-4	1.13458	1.0506	0.827323	0.766777
	Young-5	8.79	7.52	4.87	6.67		Young-5	83.8	82.7	83.4	81.3		Young-5	0.104893	0.0909311	0.0583933	0.0820418		Young-5	0.974243	0.999845	1.14189	1.0468		Young-5	14.2	11.5	12.5	14.5		Young-5	68.8	77.9	65.6	73.8		Young-5	0.206395	0.147625	0.190549	0.196477		Young-5	1.18292	1.45049	1.2835	1.35775
	Young-6	9.36	8.97	4.89	7.34		Young-6	86.1	78.8	77	61.5		Young-6	0.108711	0.113832	0.0635065	0.11935		Young-6	0.952754	0.942075	0.972179	1.12064		Young-6	14.8	11.8	14.7	15.8		Young-6	62.4	65.6	62.1	62.3		Young-6	0.237179	0.179878	0.236715	0.253612		Young-6	1.08895	0.676918	1.088	0.8732
	Young-7	11.3	8.45	5.06	6.38		Young-7	77.7	70	86.3	77.9		Young-7	0.145431	0.120714	0.0586327	0.0818999		Young-7	1.04725	1.05792	0.885172	0.879362		Young-7	13.8	12.2	13.7	14.3		Young-7	61.6	56.1	61.2	57.1		Young-7	0.224026	0.217469	0.223856	0.250438		Young-7	0.91105	1.32308	0.912	1.1268
	Aged-1	15.2	4.39	13	3.3		Aged-1	66.8	87.7	74.8	82.4		Aged-1	0.227545	0.050057	0.173797	0.0400485		Aged-1	1.10399	0.552501	0.855606	0.850702		Aged-1	9.33	6.18	7.71	7.2		Aged-1	69.3	85.3	79.5	84.3		Aged-1	0.134632	0.0724502	0.0969811	0.0854093		Aged-1	0.616622	0.546997	0.725818	0.646057
	Aged-2	14.2	4.97	6.57	3.89		Aged-2	69.7	81.4	70.7	75.7		Aged-2	0.20373	0.0610565	0.0929279	0.0513871		Aged-2	0.973275	0.841721	0.782231	0.739572		Aged-2	5.77	1.57	9.71	3.49		Aged-2	76.2	88.7	68.3	76.7		Aged-2	0.0757218	0.0177001	0.142167	0.045502		Aged-2	0.912627	0.679136	0.951039	0.60291
	Aged-3	14.9	6.6	8.35	5.93		Aged-3	67.9	79.2	75.8	84.7		Aged-3	0.21944	0.0833333	0.110158	0.0700118		Aged-3	1.0784	0.86735	0.89141	0.668438		Aged-3	9.63	4.38	4.51	3.28		Aged-3	69.4	88.4	77.8	79.2		Aged-3	0.138761	0.0495475	0.0579692	0.0414141		Aged-3	0.99789	0.581062	0.564366	0.503075
	Aged-4	8.76	2.66	6.98	3.95		Aged-4	83.7	86.7	69.5	87.5		Aged-4	0.104659	0.0306805	0.100432	0.0451429		Aged-4	1.06333	0.736564	0.921615	0.772786		Aged-4	10.3	6.98	5.42	4.19		Aged-4	63	88.4	63.8	86		Aged-4	0.163492	0.0789593	0.084953	0.0487209		Aged-4	0.625192	0.60493	0.612849	0.584091
	Aged-5	15.1	4.73	14.4	3.57		Aged-5	69.8	82.4	73.7	82.1		Aged-5	0.216332	0.0574029	0.195387	0.0434836		Aged-5	0.946854	0.915346	0.972153	0.81555		Aged-5	8.72	5.08	3.18	1.61		Aged-5	66.4	81.2	87.5	93.5		Aged-5	0.131325	0.0625616	0.0363429	0.0172193		Aged-5	0.836153	0.623807	0.892286	0.728908
	Aged-6	16.9	2.2	13.7	2.91		Aged-6	76.1	90.1	66.4	62.6		Aged-6	0.222076	0.0244173	0.206325	0.0464856		Aged-6	0.940002	0.425773	0.815705	0.184156		Aged-6	9.11	6.25	8.86	6.25		Aged-6	76.2	71.9	71.1	76.2		Aged-6	0.119554	0.0869263	0.0837408	0.082021		Aged-6	1.12015	0.820443	1.1136	0.762496
	Aged-7	15.2	7.14	12.6	4.17		Aged-7	79	78.9	80	79.2		Aged-7	0.192405	0.0904943	0.1575	0.0526515		Aged-7	0.919201	0.784214	0.941511	0.780698		Aged-7	8.81	7.14	8.14	9.52		Aged-7	70.9	76.8	70.3	83.3		Aged-7	0.12426	0.0929688	0.124613	0.114286		Aged-7	0.778832	0.589477	0.80448	0.553516
	Fig. 2B left panel statistic summary						Fig. 2B middle panel statistic summary						Fig. 2B right panel statistic summary						Fig. 2D panel statistic summary						Fig. 2E left panel statistic summary						Fig. 2E middle panel statistic summary						Fig. 2E right panel statistic summary						Fig. 2G statistic summary
		LN %pan-Treg	LN-%MOG specifc-Treg	Spleen-%pan-Treg	Spleen-%MOG specifc-Treg			LN %pan-Tcon	LN-%MOG specifc-Tcon	Spleen-%pan-Tcon	Spleen-%MOG specifc-Tcon			LN-%pan-Treg/%Pan-Tcon	LN-%MOG specific-Treg/%Pan-Tcon	Spleen-%pan-Treg/%Pan-Tcon	Spleen-%MOG specifc-Treg/%MOG specifc-Tcon			LN-RQ-MFI of Foxp3 in pan-Treg cells	LN-RQ-MFI of Foxp3 in MOG specific-Treg cells	Spleen-RQ-MFI of Foxp3 in pan-Treg cells	Spleen-RQ-MFI of Foxp3 in MOG specific-Treg cells			Brain-%pan-Treg	Brain-%MOG specifc-Treg	Spinal cord-%pan-Treg	Spinal cord-%MOG specifc-Treg			Brain-%panTeff	Brain-%MOG specifc-Teff	Spinal cord-%pan-Teff	Spinal cord-%MOG specifc-Teff			Brain-%pan-Treg/%Pan-Teff	Brain-%MOG specifc-Treg/%MOG specific-Teff	Spinal cord-%pan-Treg/%Pan-Teff	Spinal cord-%MOG specifc-Treg/%MOG specific-Teff			Brain-RQ-MFI of Foxp3 in pan-Treg cells	Brain-RQ-MFI of Foxp3 in MOG specific-Treg cells	Spinal cord-RQ-MFI of Foxp3 in pan-Treg cells	Spinal cord-RQ-MFI of Foxp3 in MOG specific-Treg cells
	statisitc method	t test	t test	t test	t test		statisitc method	t test	t test	t test	t test		statisitc method	t test	t test	t test	t test		statisitc method	t test	t test	t test	t test		statisitc method	t test	t test	t test	t test		statisitc method	t test	t test	t test	t test		statisitc method	t test	t test	t test	t test		statisitc method	t test	t test	t test	t test
	P value	0.0006	0.0013	0.0012	0.0007		P value	0.0029	0.0673	0.0003	0.7947		P value	0.0003	0.0021	0.0005	0.001		P value	0.9202	0.0033	0.065	0.008		P value	0.0002	<0.0001	<0.0001	<0.0001		P value	0.0209	0.0418	0.0065	0.0254		P value	0.0002	0.0002	<0.0001	0.0004		P value	0.1258	0.0111	0.1162	0.0036
	P value summary	***	**	**	***		P value summary	**	ns	***	ns		P value summary	***	**	***	***		P value summary	ns	**	ns	**		P value summary	***	****	****	****		P value summary	*	*	**	*		P value summary	***	***	****	***		P value summary	ns	*	ns	**
	Significantly different (P < 0.05)?	Yes	Yes	Yes	Yes		Significantly different (P < 0.05)?	Yes	No	Yes	No		Significantly different (P < 0.05)?	Yes	Yes	Yes	Yes		Significantly different (P < 0.05)?	No	Yes	No	Yes		Significantly different (P < 0.05)?	Yes	Yes	Yes	Yes		Significantly different (P < 0.05)?	No	Yes	Yes	No		Significantly different (P < 0.05)?	Yes	Yes	Yes	Yes		Significantly different (P < 0.05)?	No	Yes	No	Yes
	One- or two-tailed P value?	Two-tailed	Two-tailed	Two-tailed	Two-tailed		One- or two-tailed P value?	Two-tailed	Two-tailed	Two-tailed	Two-tailed		One- or two-tailed P value?	Two-tailed	Two-tailed	Two-tailed	Two-tailed		One- or two-tailed P value?	Two-tailed	Two-tailed	Two-tailed	Two-tailed		One- or two-tailed P value?	Two-tailed	Two-tailed	Two-tailed	Two-tailed		One- or two-tailed P value?	Two-tailed	Two-tailed	Two-tailed	Two-tailed		One- or two-tailed P value?	Two-tailed	Two-tailed	Two-tailed	Two-tailed		One- or two-tailed P value?	Two-tailed	Two-tailed	Two-tailed	Two-tailed
	t, df	t=4.626, df=12	t=4.152, df=12	t=4.234, df=12	t=4.506, df=12		t, df	t=3.717, df=12	t=2.012, df=12	t=5.009, df=12	t=0.2660, df=12		t, df	t=4.988, df=12	t=3.908, df=12	t=4.766, df=12	t=4.328, df=12		t, df	t=0.1024, df=12	t=3.650, df=12	t=2.031, df=12	t=3.175, df=12		t, df	t=5.365, df=12	t=5.953, df=12	t=5.834, df=12	t=6.336, df=12		t, df	t=2.658, df=12	t=2.278, df=12	t=3.286, df=12	t=2.552, df=12		t, df	t=5.366, df=12	t=5.169, df=12	t=6.053, df=12	t=4.890, df=12		t, df	t=1.646, df=12	t=2.996, df=12	t=1.693, df=12	t=3.602, df=12

## Sheet: Fig. 3
	Fig.3C left panel							Fig.3C right panel							Fig.3D left panel							Fig.3D right panel							Fig.3E left panel			Fig.3E right panel
	Normalised ifng gene expression in every single cells coexpressing ifng, cd4 and foxp3							normalised il17a gene expression in every single cells coexpressing il17a, cd4 and foxp3							normalised ifng gene expression in every single cells coexpressing ifng and cd8a							Normalized il17a gene expression in every single cells coexpressing il17a and cd8a							Normalized Ifng gene expression in every single cells coexpressing Ifng and Cd4, but without foxp3			Normalized IL17a gene expression in every single cells coexpressing Il17a and Cd4, but without foxp3
	Young-1	Young-2	Young-3	Aged-1	Aged-2	Aged-3		Young-1	Young-2	Young-3	Aged-1	Aged-2	Aged-3		Young-1	Young-2	Young-3	Aged-1	Aged-2	Aged-3		Young-1	Young-2	Young-3	Aged-1	Aged-2	Aged-3		Young	Aged		Young	Aged
	0.137737	0.129496	0.151	0.125734	0.194969	0.206683		4.78262	0.243793	0.141072	0.791451	0.242386	0.856164		0.980751	9.48289	9.96155	12.2575	5.40926	4.542		4.06952	0.243793	3.44953	1.22427	0.867891	1.82298		0.37569	1.19297		0.602073	0.280707
	0.152305	0.152316	0.188495	0.128264	0.200036	0.224226		2.62476	8.25316	0.199767	0.806928	0.258483			3.65815	6.65303	2.05717	2.34898	6.40837	4.071		0.804797	1.68953	2.01934	3.35027	0.821495	1.44836		0.38263	1.2476		0.793023	0.311901
	0.162372	0.173414	0.202195	0.145401	0.200968	0.257355		6.48559	0.184722	0.328064	0.811201	0.261497			9.5259	23.7719	10.2509	3.52756	5.79009	1.99757		1.54396	0.298108	0.778944	5.96812	0.768738	0.809177		0.533606	1.3177		1.03235	0.36819
	0.167976	0.178917	0.206265	0.148895	0.200996	0.27933		0.982853	1.57631	0.507535	0.812374	0.331715			0.460012	5.25873	5.95985	7.12976	4.07805	1.39335		1.07177	0.943593		35.6824	2.87816	1.9125		0.58736	1.40684		1.08196	0.437822
	0.186278	0.204951	0.208876	0.152172	0.206232	0.434544		1.79357	1.79549	0.595853	0.847775	0.336822			0.395231	4.55207	2.54965	4.59964	2.56854	4.77791		7.06348	0.793171		19.8235	13.9459	0.484209		0.588534	1.42651		1.10654	0.438818
	0.195797	0.20622	0.209675	0.171112	0.216223	0.441163		0.222936	0.484794	0.597847	0.89576	0.340385			0.637867	2.98239	8.19672	17.233	4.30747	1.79511		0.514974	1.07313		21.977	1.33124	0.354713		0.600137	1.43666		1.10776	0.470808
	0.204186	0.216638	0.215232	0.173223	0.281058	0.456599		0.250091	16.131	0.619759	0.965524	0.341274			2.98107	2.40675	2.07696	4.44982	1.88738	1.30902		0.554742	1.3789		0.225007	0.716753	1.03397		0.616113	1.56869		1.24523	0.480866
	0.211457	0.219813	0.225472	0.188972	0.286627	0.462625		0.277315	0.894586	0.64123	0.982507	0.375719			0.60301	3.77788	4.4289	9.73051	24.6331	3.56529		3.25917	3.46621		1.32561	13.2924	7.27514		0.617645	1.57457		1.26431	0.4912
	0.223117	0.234659	0.226628	0.205029	0.295338	0.465048		1.39685		0.64123	1.01782	0.425546			6.99136	4.60884	2.11487	14.824	5.03515	1.98311		7.19407	0.327849		6.12134	1.4575	1.01935		0.64188	1.5857		1.41122	0.500535
	0.224721	0.256548	0.233373	0.205596	0.29666	0.511817		0.787746		0.808328	1.02598	0.481723			4.03106	3.91242	15.9798	3.6844	2.69806	6.72779			0.309149		4.18981	3.25945	6.21712		0.663477	1.68788		1.55647	0.513345
	0.233085	0.258243	0.248233	0.216414	0.303181	0.569374		1.51756		0.895467	1.0427	0.506674			1.20761	5.03717	4.81256	7.98578	3.76995	1.91116			2.50462		2.12102	1.64279	13.4592		0.669934	1.69085		1.57819	0.533548
	0.23926	0.280171	0.251376	0.218019	0.309866	0.592048		2.40114		0.990837	1.07249	0.515556			0.650844	4.86244	2.66256	7.34738	4.95095	1.74406					4.14505	0.596027	0.900307		0.671849	1.70268		1.7688	0.53589
	0.241401	0.283127	0.251777	0.226063	0.313011	0.610344		2.54596		1.02443	1.14115	0.57511			2.03361	10.9717	2.51323	9.97041	9.36261	2.48128					4.58462	1.65895	5.32891		0.677284	1.75324		1.82328	0.538313
	0.251685	0.286591	0.253767	0.227079	0.315748	0.620672		0.753438		1.03841	1.18997	0.608252			1.88018	5.38411	2.78266	7.21113	9.15041	5.5527					7.222	1.166	10.057		0.678525	1.75527		2.10533	0.546942
	0.252957	0.291481	0.257408	0.228919	0.322302	0.622787		2.42818		1.0688	1.20832	0.620641			0.620228	5.53061	2.31256	3.84411	2.30104	4.57572					3.32973	0.989307	4.46065		0.700451	1.81974		2.17272	0.55844
	0.262132	0.298042	0.2589	0.241381	0.323798	0.631481		1.07177		1.14065	1.27781	0.78647			1.39081	38.5674	13.9603	6.42313	3.65214	4.50795					4.26438	8.98988	0.383034		0.704849	1.82185		2.18574	0.564295
	0.263353	0.302771	0.267548	0.2429	0.338053	0.63456		1.38525		1.17233	1.38307	0.820281			1.32307	3.55643	20.8181	1.4132	17.9919	2.34666					5.13169	10.2801	4.80176		0.723341	1.87005		2.352	0.608417
	0.277315	0.308656	0.270935	0.24676	0.342538	0.646346		3.71272		1.25927	1.39629	0.909631			0.441296	9.91463	3.10864	3.76797	5.6754	16.894					1.19588	1.05738	1.20924		0.739406	1.90896		2.37583	0.638973
	0.286021	0.326716	0.271598	0.248696	0.34421	0.654856		0.554742		1.40215	1.45084	0.949405			0.358994	3.83491	7.89037	1.13239	2.87072	2.22348					2.64845	3.43023	15.7924		0.744883	1.93494		2.38526	0.641731
	0.302944	0.328352	0.27592	0.260178	0.347659	0.667932		0.634333		1.84301	1.49778	1.21233			3.2646	6.22989	18.7303	9.73426	26.2781	2.47679					2.92028	4.1057	6.63257		0.747097	1.98903		2.91045	0.665998
	0.308261	0.332108	0.298945	0.264093	0.347659	0.669108				1.88707	1.7003	1.30511			2.3797	11.606	2.77453	1.00667	2.16952	17.0852					39.5695	0.962714	4.68491		0.760013	1.99918		3.11177	0.711859
	0.309185	0.354434	0.300959	0.26927	0.351206	0.669108				1.91731	1.70075	1.36432			1.02509	2.95207	16.1017	2.51201	1.60151	2.82018					19.9164	10.6224	3.8417		0.763912	2.01522		3.289	0.717883
	0.318368	0.365426	0.303651	0.273732	0.361086	0.717631				1.97681	1.80057	1.37237			1.2692	4.37097	7.56369	6.43348	1.71401	3.56375					7.6746	1.2355	3.99117		0.772276	2.06367		3.35216	0.737011
	0.319774	0.381422	0.308553	0.287445	0.364315	0.771229				2.059	1.98659	1.39413			0.691637	10.2136	4.14485	0.745722	6.34429	3.48516					10.6627	4.33353	2.63341		0.783731	2.09181		3.77579	0.743173
	0.358994	0.389442	0.329062	0.292636	0.370856	0.772986				2.26657	2.02369	1.55293			0.87557	21.0622	4.63867	0.571251	7.95878	5.16855					7.17445	14.0408	3.64381		0.79137	2.13116		3.86645	0.798764
	0.364367	0.391016	0.329273	0.297598	0.371228	0.79926				2.6294	2.08142	1.59024			6.69895	7.25893	4.82724	1.19574	1.33685	21.8952					1.8876	5.21244	0.469457		0.80562	2.21447		4.02938	0.803162
	0.366997	0.392905	0.330359	0.300768	0.375433	0.802907				2.69531	2.4597	2.03249			0.595957	10.4053	4.36581	1.11737	2.21828	11.186					6.07329	2.56755	0.577431		0.813124	2.22116		4.06929	0.809336
	0.394343	0.402037	0.332255	0.306234	0.376963	0.807274				2.89502	2.46686	2.03907			1.80644	3.04723	11.5152	10.2501	4.34753	4.33439					5.28502	2.00587	3.97773		0.816808	2.2261		4.61826	0.824643
	0.397937	0.415517	0.332363	0.318325	0.382779	0.83863				2.98667	2.52082	2.09976			4.54849	7.34417	6.37584	0.870501	7.70338	12.4045					19.0605	2.27394	0.62925		0.818929	2.23376		0.526673	0.825075
	0.404965	0.442955	0.340572	0.33539	0.38397	0.866156				3.64381	2.54288	2.16775			0.303769	6.2156	21.1581	1.1196	1.53191	2.61553					0.163815	6.6482	9.40275		0.819213	2.27087		0.550058	0.834183
	0.407474	0.44823	0.341762	0.338966	0.384136	0.8752				3.8417	2.57812	2.22551			0.717614	2.62767	5.63687	1.46014	8.2803	7.08448					2.99068	1.09844	9.65554		0.819674	2.29118		0.5914	0.850818
	0.410483	0.45049	0.347308	0.343574	0.391726	0.924484				3.99117	2.66538	2.32294			4.57503	1.90845	5.66826	0.740985	1.90437	7.03596					9.43162	2.45834	28.5378		0.820848	2.32875		0.599211	0.862357
	0.415275	0.45084	0.353858	0.34568	0.392835	0.939943				4.4264	2.67275	2.34045			0.814647	4.41848	7.15361	1.52873	11.6623	3.37911					4.03392	0.580599	8.77188		0.824499	2.34377		0.613228	0.862634
	0.440683	0.451341	0.363243	0.352363	0.399748	0.944209				4.43198	2.73243	2.3475			0.302944	7.74655	16.844	0.291607	1.91093	3.76627					20.9352	1.08405	1.19994		0.832271	2.35771		0.63712	0.863545
	0.441296	0.46078	0.368124	0.353521	0.403471	0.964467				4.68491	2.78019	2.45844			0.497829	2.18079	4.78831	0.373835	6.3655	3.84019					0.207888	3.10777	7.25047		0.859128	2.38155		0.778468	0.871879
	0.444681	0.463406	0.368454	0.35531	0.412464	1.01279				4.78556	2.81969	2.50656			5.50734	2.16454	21.8391	9.50571	1.73952	3.15834					3.25739	34.231	3.29549		0.863387	2.39094		0.850818	0.881462
	0.448929	0.491179	0.37443	0.376284	0.412982	1.03452				5.43598	2.84729	2.55377			0.395269	10.8923	2.45859	8.19074	3.15748	6.36068					7.78531	0.466786	1.16008		0.868574	2.39418		0.959666	0.883455
	0.452522	0.493565	0.375628	0.376901	0.415863	1.06003				5.50712	2.96208	2.72454			1.34708	3.02906	1.34867	1.77587	3.32037	2.60393					2.59032	3.76755	28.9172		0.881794	2.41774		0.970938	0.891951
	0.478726	0.506795	0.37642	0.379315	0.423557	1.09784				5.91681	3.06549	2.75839			0.397937	14.1268	0.124424	0.511795	3.20418	1.98407					6.34797	11.9788	10.7005		0.886212	2.45882		1.08222	0.904325
	0.481845	0.533395	0.381027	0.395819	0.424813	1.15769				6.13894	3.27396	3.14175			0.592943	14.5525	1.89924	6.55264	7.14217	20.7316					3.08363	15.7482	11.0095		0.887051	2.46476		1.14028	0.909653
	0.482935	0.543885	0.384162	0.405601	0.431207	1.21991				6.50544	3.52183	3.34305			0.834665	5.71328	5.79033	0.675321	0.942087	4.95957					0.965524	2.03249	1.49382		0.891696	2.47721		1.15646	0.916711
	0.497829	0.551635	0.395362	0.411343	0.436194	1.26827				8.83656	3.67076	3.55158			0.252957	21.0349	0.8752	0.265368	2.32027	1.26821					5.97249	1.30511	0.734931		0.892121	2.49219		1.23484	0.922287
	0.519751	0.588164	0.404469	0.414888	0.438834	1.28624				9.2291	4.02468	3.5913			1.80982	8.49657	2.03223	1.6808	4.3525	4.26245					4.57644	0.909631	1.3932		0.893739	2.49766		1.6403	0.98512
	0.521152	0.5905	0.404788	0.421168	0.442243	1.31754				9.94662	4.03311	4.10473			1.68243	4.59582	2.43543	1.56272	4.02629	4.07235					1.74683	0.713414	10.8962		0.899064	2.54882		1.67071	0.994576
	0.554108	0.600621	0.407154	0.421672	0.443368	1.40052				11.5208	4.14505	4.37489			0.588395	7.31115	0.669108	1.36936	2.01315	3.88008					1.55371	6.14246	8.78485		0.899582	2.55758		1.67141	1.00709
	0.568301	0.606566	0.413588	0.4222	0.444233	1.40505				11.5985	4.34947	4.46524			0.85845	1.7087	0.713535	3.37924	3.73979	7.51876					8.36066	5.52287	14.9077		0.900622	2.58599		1.76941	1.01074
	0.582128	0.609482	0.419436	0.43113	0.446871	1.45572				12.306	4.47705	4.56189			0.597294	2.31888	0.307982	2.39671	5.46248	3.33794					2.30875	1.25393			0.907708	2.59834		1.80451	1.0123
	0.592943	0.612937	0.424922	0.437928	0.452148	1.48261				12.7793	4.57644	6.25093			0.624956	11.2396	0.924484	2.35459	3.36185	9.58554					9.65735	0.258483			0.917613	2.59974		1.82458	1.02645
	0.597294	0.621417	0.427042	0.463506	0.460804	1.48623					4.67478	7.37287			0.371384	4.20372	0.622787	3.03458	3.97761	5.28149					8.88557	0.984373			0.928307	2.61559		1.9894	1.03951
	0.624956	0.62194	0.433073	0.465684	0.46169	1.51033					4.93446	9.24071			0.668178	4.24987	1.9605	3.34278	1.98347	3.19767					1.38307	5.67618			0.92877	2.61754		1.99368	1.05365
	0.641436	0.627896	0.433622	0.471153	0.463159	1.58351					5.15577	9.34824			0.415275	5.02783	0.206683	1.21984	9.42316	9.69866					0.452147	2.00391			0.936198	2.62074		2.003	1.05402
	0.650228	0.628284	0.436849	0.471153	0.464297	1.61031					5.41035	9.5138			3.22131	4.74606	0.359114	0.717072	1.07219	7					5.21288	2.43934			0.936575	2.63559		2.10163	1.05781
	0.668178	0.628414	0.437873	0.473329	0.470146	1.63963					5.61379	9.59506			0.523964	3.01	0.302028	1.6713	2.91404	5.86163					0.26095	0.397583			0.939842	2.65318		2.25184	1.08793
	0.671803	0.639587	0.4382	0.481796	0.479279	1.69582					5.97249	9.76879			3.00889	1.5695	3.27586	0.419781	2.65055	5.8742					8.95747	1.06678			0.942989	2.6686		2.33132	1.09061
	0.685776	0.653747	0.440974	0.49166	0.486099	1.75617					6.12134	10.9538			1.33972	8.62599	5.03663	3.55457	1.15052	5.90374					0.206495	1.91505			0.951786	2.67416		2.33337	1.09662
	0.717614	0.654273	0.444649	0.504793	0.489474	1.83966					6.54058	11.6868			0.38857	2.39682	0.270624	0.776677	0.998202	5.45322					3.12552	1.36836			0.953253	2.69567		2.35393	1.09795
	0.741866	0.659546	0.446097	0.512522	0.489798	1.93779					6.66971	11.8129			1.33551	2.73002	3.42837	1.03438	1.80933	6.142					7.45443	5.16529			0.970327	2.70229		2.36248	1.10384
	0.744173	0.663349	0.470568	0.518143	0.490447	1.95621					6.7772	12.1771			0.772413	8.72318	1.61031	0.216609	2.59606	8.0411					18.4334	0.331715			0.970403	2.72544		2.58007	1.10912
	0.747374	0.664433	0.478236	0.539776	0.496701	1.97735					7.27373	17.2404			0.747239	1.96472	3.76685	0.48357	3.86734	2.69178					6.54058	2.55377			0.970938	2.73512		2.70354	1.12848
	0.750273	0.674018	0.516271	0.540006	0.502205	1.99463					7.63813	31.0333			0.167976	3.43328	0.316962	1.43073	4.36248	1.69793					0.576134	2.32294			0.976785	2.74058		2.77682	1.12997
	0.787746	0.692976	0.516985	0.557516	0.503972	2.03223					8.30926	36.1723			1.62076	5.29067	6.58887	0.379315	1.46568	6.80862					1.82843	9.5138			0.979269	2.75195		2.86948	1.13639
	0.842589	0.703855	0.519206	0.559863	0.505003	2.17242					8.36066	44.3342			0.308261	7.57689	1.40159	0.421168	1.33604	5.87					4.92108	0.765558			0.980135	2.75688		2.88914	1.14159
	0.855455	0.732169	0.519338	0.570349	0.510284	2.34594					8.40321				0.386026	2.05303	0.398858	2.76214	2.13818	5.75893					0.707042	6.80787			0.980517	2.75807		2.8954	1.1445
	0.85845	0.738218	0.525851	0.576068	0.5146	2.50395					8.57186				2.06247	7.15984	2.05806	15.4613	7.8846	4.14736					0.931683	1.36432			0.980829	2.80867		3.03267	1.14494
	0.864233	0.741924	0.538885	0.60019	0.515297	2.59705					8.88557				0.451334	2.02038	1.97177	0.826318	3.56278	1.80536					0.473803	3.41773			0.990621	2.82137		3.19014	1.15482
	0.865562	0.744415	0.544852	0.608816	0.519354	2.78538					9.34381				3.61384	6.70055	3.64124	0.635636	4.19094	0.329062					0.328375	0.66635			0.994791	2.84037		3.76653	1.16165
	0.902292	0.767705	0.555345	0.613198	0.522409	2.79906					9.65735				0.241401	5.1116	4.21703	0.318746	3.79681	0.2589					0.336439	1.43582			1.01331	2.86488		3.795	1.16549
	0.944826	0.775172	0.560497	0.664957	0.522778	2.99292					9.87				0.888769	2.48282	0.558955	0.564363	1.15621	1.35625						0.341274			1.02922	2.87822		5.17839	1.1661
	1.00458	0.809922	0.564423	0.675321	0.525065	3.08442					10.446				1.767	0.504906	5.06937	4.30551	3.13963	0.341762						2.76594			1.0334	2.87973		0.490487	1.18689
	1.0166	0.817907	0.573642	0.677069	0.529636	3.09931					10.9569				0.444681	2.30355	1.09497	1.21741	10.321	0.895402						0.685075			1.03434	2.90397		0.892546	1.18744
	1.04389	0.820549	0.576823	0.677705	0.530998	3.24177					11.04				0.519751	1.35005	0.498165	0.587654	2.14541	6.82785						3.34305			1.04521	2.93695		1.29844	1.19229
	1.10017	0.823792	0.583085	0.682647	0.542313	3.27586					11.3266				0.11995	2.71846	0.287217	0.15709	3.73193	1.03501						0.108447			1.04821	2.94487		1.2988	1.22627
	1.12924	0.825548	0.583168	0.684867	0.55226	3.42837					12.2146				5.55681	1.04944	0.772986	0.376284	3.38233	1.20428						0.39769			1.06225	2.95032		1.44343	1.24206
	1.15376	0.828442	0.587476	0.708728	0.559898	3.43258					12.7512				0.288118	0.374206	0.778944	2.21527	4.49494	0.727342						0.336822			1.06225	2.95123		1.89361	1.24285
	1.19571	0.83754	0.589442	0.742563	0.57511	3.56339					13.8452				1.56045	1.00025	0.74709	0.354687	3.84835	7.69396						9.59506			1.06573	2.97976		2.51633	1.24614
	1.20567	0.845994	0.595853	0.759979	0.582808	3.63929					14.3032				0.189338	0.569009	3.76909	0.376901	1.29324	1.47816						7.37287			1.07378	2.9912		2.56145	1.25419
	1.22372	0.848289	0.630408	0.776677	0.588212	3.71804					14.5003				0.121165	0.654168	1.22581	0.297598	1.16562	0.528251						2.22551			1.08157	2.99472		2.91376	1.26962
	1.28439	0.857957	0.652533	0.831107	0.591897	3.79909					14.7511				1.42823	2.07893	1.42173	0.60019	13.3014	0.469457						0.340385			1.08196	3.00912			1.28266
	1.32307	0.860803	0.666342	0.856538	0.60393	3.81373					19.7637				1.69731	1.12184	1.94688	0.473329	1.3983	2.79397						2.92402			1.08558	3.03087			1.28729
	1.33972	0.871943	0.677829	0.859986	0.616891	3.84771					19.7916				0.942776	0.53713	0.556858	0.347279	1.19446	4.26761						1.22249			1.08604	3.03183			1.29024
	1.34708	0.877591	0.688159	0.894849	0.624237	3.95537					22.4912				0.479605	3.80841	4.28933	14.6612	2.04278	1.89582						3.5913			1.08767	3.04394			1.29273
	1.35002	0.933517	0.704561	0.902195	0.630287	3.97922					23.2153				0.514974	2.08141	0.372812	2.079	1.30887	3.98688						2.03907			1.09074	3.07141			1.32517
	1.39003	0.934053	0.719531	0.904981	0.638809	4.19443					24.2012				5.81541	0.992189	1.87155	1.19271	2.44616	1.03259						2.16906			1.09173	3.07522			1.32581
	1.39081	0.987369	0.727342	0.933173	0.639944	4.19797					29.5202				1.78813	8.44237	0.818895	0.230349	1.0599	2.25151						12.7428			1.09212	3.09815			1.32806
	1.46205	1.02008	0.73996	0.957205	0.657342	4.37168					41.8483				4.25026	1.14089	0.352034	0.218019	0.968171	1.04455						0.620641			1.09252	3.15916			1.3411
	1.48219	1.02187	0.754776	0.965186	0.66343	4.50152					51.2298				2.2224	1.21926	8.10435	0.34568	3.05433	3.22246						0.337924			1.09304	3.16971			1.35141
	1.49288	1.03692	0.757559	0.965985	0.68077	4.72203					52.163				2.63538	0.839009	3.36125	3.69935	2.57449	0.188495						2.00036			1.09436	3.183			1.3619
	1.49448	1.03693	0.772659	0.970995	0.681553	4.79371									2.97549	6.24744	1.44056	0.928943	6.1361	0.202195									1.09436	3.21238			1.37192
	1.7304	1.06567	0.78596	0.970995	0.682548	4.81784									19.0184	0.83754	3.08042	0.323644	1.39479	0.286003		Fig. 3D right panel statistic summary							1.09755	3.22166			1.37527
	1.80982	1.08894	0.821855	0.98375	0.689275	4.98426		Fig. 3C right panel statistic summary							4.86101	2.58376	0.956504	0.338966	4.61067	0.343591		statisitic method	t-test						1.09995	3.22989			1.40453
	1.83708	1.13184	0.829096	1.02101	0.690239	5.02839		statisitic method	t-test						5.12671	1.88299	9.3412	0.353521	1.04914	0.841405		P value	0.0234						1.10115	3.25693			1.41541
	1.90947	1.17192	0.831529	1.03438	0.6986	5.04621		P value	0.0026						4.7877	3.64288	0.609365	5.72283	1.32251	2.60823		P value summary	*						1.10249	3.28301			1.4173
	2.03361	1.17815	0.857292	1.05107	0.700528	5.409		P value summary	**						25.956	1.68142	1.19662	1.17428	3.12636	0.45139		One- or two-tailed P value?	Two-tailed						1.10505	3.31332			1.4257
	2.19321	1.18548	0.857948	1.06162	0.703358	5.87759		One- or two-tailed P value?	Two-tailed						4.11056	2.33648	1.4362	1.64187	2.81017	3.15861		t, df	t=2.283, df=220						1.11089	3.3244			1.42854
	2.41204	1.19758	0.866192	1.07241	0.703413	6.01774		t, df	t=3.043, df=224						2.75317	0.443632	0.494946	0.333004	3.05153	1.99757									1.1175	3.33673			1.43144
	2.4143	1.23631	0.867427	1.09054	0.704652	6.08195									14.7218	0.518693	4.41541	0.742563	1.55825	0.499818									1.12799	3.33939			1.4611
	2.60735	1.26984	0.867793	1.12308	0.711214	6.1849									8.38253	2.31828	9.1483	3.79049	2.86424	1.43464									1.14297	3.34087			1.47916
	2.67813	1.27144	0.874534	1.16239	0.718957	6.33587									4.16081	0.644267	4.52566	1.6822	1.62139	2.4023									1.1605	3.37011			1.47929
	2.81514	1.2787	0.89352	1.17428	0.722937	7.34948									0.910769	0.379127	4.86716	0.2429	1.44941	3.19966									1.16292	3.37745			1.48587
	2.98733	1.3559	0.91139	1.17549	0.73133	8.3476									0.497889	0.809922	1.30602	0.91709	1.42889	0.688159									1.1658	3.38463			1.48998
	2.98885	1.40211	0.924479	1.17722	0.736729	9.39119									1.05943	4.81635	1.74408	0.517904	11.3419	2.55029									1.16641	3.3956			1.51206
	3.00889	1.41885	0.953291	1.18997	0.742667	10.1409									0.339364	0.515013	0.973959	1.41636	1.23498	0.335675									1.17191	3.45006			1.51663
	3.19576	1.43319	0.956917	1.21107	0.753159	10.4229									1.2834	0.989171	0.993724	0.72359	1.18585	1.4921									1.18736	3.46628			1.52337
	3.22131	1.47908	0.959733	1.21741	0.753478										3.65977	0.663349	2.23109	1.84426	1.44376	4.62688									1.19679	3.47526			1.52981
	3.2646	1.4798	0.968647	1.22249	0.760315										4.48953	0.327664	1.14458	2.60644	12.4149	2.05729									1.19751	3.47993			1.52986
	3.50687	1.51821	0.984899	1.24013	0.803801										1.32829	1.22587	12.5137	0.433533	12.5763	1.64413									1.19921	3.48719			1.55485
	3.59557	1.54596	1.01998	1.34097	0.803983										0.984964	1.77573	2.03252	0.633379	1.53828	3.44101									1.20523	3.48914			1.55627
	3.96881	1.55133	1.02879	1.35112	0.805039										0.840187	3.12239	3.89744	0.197222	2.1727	0.303651									1.20687	3.50936			1.56027
	4.03027	1.57477	1.0396	1.36918	0.814066										3.43416	1.07639	2.63012	1.15367	1.61844	1.76377									1.21698	3.51874			1.5631
	4.03421	1.58893	1.04455	1.48104	0.823424										5.30463	1.33293	2.69504	1.58315	3.7556	1.01998									1.21883	3.52188			1.56534
	4.3247	1.62049	1.04701	1.49088	0.8259										0.952678	1.8951	2.53559	0.692087	3.65715	0.27592									1.21984	3.52485			1.56669
	4.34726	1.63024	1.0597	1.54694	0.834095										1.00605	0.348688	2.08516	1.49088	3.16875	1.39905									1.22559	3.53615			1.56939
	4.42811	1.63057	1.06811	1.55682	0.840064										0.647677	0.392375	5.13117	0.795875	4.17387	0.544852									1.22814	3.55426			1.59686
	4.57503	1.65513	1.06852	1.58133	0.842109										1.28168	2.08551	3.93429	3.16503	17.2253	0.804976									1.23997	3.55696			1.59833
	4.63361	1.65927	1.10368	1.6065	0.859659										0.570895	2.62131	6.00506	0.343574	1.2595	0.984899									1.24567	3.55764			1.60233
	4.77425	1.70633	1.13404	1.63893	0.871069										1.01338	1.35282	1.80197	0.125734	1.31274	1.14584									1.24823	3.57462			1.60275
	4.81445	1.76607	1.14584	1.65149	0.888615										0.830048	0.434133	13.278	1.04974	1.41074	1.4522									1.25169	3.58077			1.62106
	5.28256	1.78839	1.15259	1.66319	0.899899										5.948	0.69505	2.72753	2.06854	1.30082	1.06811									1.25384	3.58437			1.62843
	5.31419	1.80106	1.16424	1.6822	0.950964										0.575272	0.478292	1.0667	1.0112	1.32212	3.30011									1.25743	3.62543			1.63338
	5.50734	1.83406	1.16676	1.74657	0.951779										1.46322	0.258243	7.01366	2.69354	1.54901	0.443401									1.26431	3.65017			1.63554
	5.89571	1.86451	1.17166	1.75521	0.957525										7.08346	1.25029	4.8906	0.173223	1.45036	0.429542									1.26669	3.6566			1.63771
	6.52061	1.89687	1.19569	1.80514	0.957662										5.75292	0.609482	8.00433	0.264093	1.31663	1.71865									1.26687	3.68132			1.64055
	6.93927	1.91926	1.19918	1.83199	0.97701										6.58739	0.588164	2.42905	0.318325	1.34576	0.498927									1.26925	3.69934			1.64425
	6.99136	1.94188	1.30004	1.83751	0.982142										1.13504	0.248669	3.99832	6.27047	1.33604	0.64465									1.26981	3.74347			1.64792
	8.21203	2.00181	1.30624	1.84426	1.00248										1.1627	0.659546	8.33151	0.831107	11.8862	1.60759									1.27685	3.77732			1.65153
		2.08872	1.37195	1.87988	1.00783										1.73452	1.41136	4.37304	1.54694	2.54499	0.654786									1.28134	3.78271			1.678
		2.10758	1.37859	1.88619	1.03587										4.32751	0.392905	10.9375	1.45663	1.43861	2.10669									1.29024	3.81772			1.68576
		2.15593	1.39225	1.91097	1.0456										2.49516	2.51644	4.50985	1.88619	1.43027	2.75402									1.29735	3.82619			1.69387
		2.27913	1.39905	1.92046	1.04605										1.02204	2.60818	14.2216	0.395819	1.31507	1.40143									1.29754	3.87562			1.69556
		2.28535	1.39952	1.99487	1.05625										1.69313	0.852469	7.60174	0.148895	3.06593	0.369216									1.29773	3.88049			1.7005
		2.29791	1.4288	2.07314	1.07569										1.51006	3.69252	18.7238	0.757054	5.57564	1.15259									1.29948	3.88824			1.70834
		2.32286	1.43246	2.07797	1.09736										4.07979	2.00345	9.39306	1.63893	1.39566	9.53364									1.30181	3.96504			1.71276
		2.38977	1.43464	2.09247	1.13137										4.88547	0.915334	11.5117	1.58166	4.01054	3.8546									1.302	3.97723			1.7169
		2.40913	1.44594	2.11772	1.13183										1.37132	0.85606	2.60631	5.55516	1.30464	1.18512									1.30523	3.98346			1.72009
		2.50539	1.44775	2.12992	1.13653										1.51951	0.433323	6.87658	0.37634	3.71735	5.34591									1.31911	3.98562			1.73212
		2.51644	1.4522	2.17116	1.15778										1.94006	0.929355	30.203	0.152172	2.48239	5.8748									1.31972	3.99643			1.73927
		2.53706	1.46193	2.33775	1.17502										1.51338	3.56459	5.44517	0.61095	6.30376	1.68384									1.32284	4.00556			1.7415
		2.62597	1.4668	2.61009	1.17861										2.36369	6.0726	12.4747	0.388697	1.31702	1.74282									1.33221	4.01385			1.74402
		2.63277	1.47753	2.62143	1.19051										1.13566	0.462352	0.959402	0.539776	4.25112	1.7384									1.33592	4.01824			1.7448
		2.70369	1.47788	2.62325	1.21655										9.52718	7.52992	3.29358	1.15418	1.32291	0.560497									1.33778	4.03145			1.76237
		2.7221	1.4921	2.77785	1.22932										0.84639	2.24152	5.58313	0.421672	2.29687	2.95904									1.34017	4.03521			1.76566
		2.78156	1.53111	2.98516	1.24765										1.90184	3.5591	9.3412	0.702962	0.969227	0.374294									1.34194	4.03742			1.77345
		3.05249	1.53751	3.0327	1.24958										4.50546	4.3025	26.4837	2.26653	5.48678	0.589442									1.34666	4.04119			1.77746
		3.30219	1.5494	3.06629	1.26272										1.949	2.05355	5.81497	0.778531	2.33552	1.66034									1.34718	4.05994			1.79496
		3.49957	1.56912	3.08834	1.29174										1.25193	1.67594	8.86745	0.860792	2.48378	1.56912									1.35162	4.101			1.79636
		3.52728	1.57726	3.52388	1.29677										1.18422	1.62049	5.3491	6.84177	2.63015	0.461426									1.35679	4.11457			1.81226
		3.56459	1.6068	3.63887	1.3012										1.517	0.456485	3.95537	4.71036	2.47134	0.378396									1.36298	4.12012			1.83086
		3.67275	1.60759	3.72886	1.31073										2.79166	4.09263	3.85983	1.39602	5.11047	1.44775									1.37016	4.12337			1.83823
		3.81287	1.64413	3.79049	1.32686										1.33452	1.10552	36.4917	0.564931	6.00947	1.89968									1.37611	4.12662			1.85044
		3.96276	1.64435	3.82737	1.33685										3.76551	0.256548	0.721994	2.34006	0.960632	2.074									1.37921	4.13392			1.85124
		4.09641	1.67168	4.09395	1.34647										0.607985	4.45175	3.32284	1.13647	1.15501	0.546192									1.38244	4.13898			1.85305
		4.44992	1.68246	4.23013	1.37567										1.41384	1.40211	3.30722	2.17349	1.14547	0.359178									1.38435	4.14343			1.85729
		4.45175	1.71865	4.61403	1.38781										1.71316	0.57399	4.44091	0.243838	2.08596	0.959733									1.39036	4.14359			1.87546
		4.61757	1.73595	4.80828	1.42706										0.690711	0.332108	6.14191	2.08647	1.02587	2.43597									1.39339	4.15495			1.87953
		8.2808	1.76377	5.13517	1.43652										0.773136	0.639587	20.6509	0.175643	1.15261	2.32788									1.39407	4.1637			1.88741
		8.39801	1.79576	5.34106	1.46713										0.708863	0.703855	1.62922	0.859986	3.70392	4.00934									1.39733	4.17202			1.89481
		8.43361	1.80536	5.55516	1.47358										2.9971	1.89687	23.4962	1.59277	5.82808	2.5097									1.39964	4.17368			1.89746
		8.74695	1.81908	6.43539	1.47885										5.0576	0.653747	4.95637	0.450495	6.50084	1.6068									1.40503	4.21267			1.90314
		9.90256	1.8744	6.46236	1.48528										0.841558	1.17815	0.948861	2.15427	1.04175	0.328064									1.40767	4.21949			1.92026
		12.9646	1.87733	7.10304	1.50072										8.21907	0.298108	0.812382	4.09395	1.02398	1.57726									1.4086	4.23418			1.92146
			1.88638	7.35451	1.5052										1.0204	2.27913	31.0062	2.33775	3.72177	1.05251									1.41118	4.23713			1.92645
			1.97548	8.89368	1.50713										1.76255	0.173414	8.34092	5.0109	6.9463	1.02879									1.4127	4.25544			1.93158
			2.03295	9.4801	1.52481										11.5963	2.18689	1.45646	0.414888	1.11611	0.330359									1.41588	4.26491			1.93388
			2.05729	14.6612	1.58692										0.82326	0.381082	7.77564	2.62143	0.780767	0.866192									1.41683	4.27894			1.94638
			2.06628		1.58793										1.67187	0.373931	8.411	0.664957	4.81148	0.873698									1.42039	4.29968			1.95268
			2.06898		1.62606										1.30292	0.411687	0.781893	0.512522	2.04702	2.37848									1.42174	4.30681			1.9651
			2.08942		1.67039										2.25519	1.91926	8.42334	3.19903	2.32716	0.280382									1.42709	4.31807			1.96527
			2.13122		1.67459										0.785273	4.06791	10.026	3.82737	1.37535	1.0597									1.42866	4.33839			1.96659
			2.13677		1.69806										0.866107	0.463301	7.69023	0.463124	1.09142	1.65485									1.43716	4.34338			1.97172
			2.20491		1.70273										10.019	3.49957	6.64452	2.32467	2.41228	2.40574									1.43949	4.35223			1.97172
			2.21033		1.73267										3.08522	1.21191	5.87024	1.20501	0.958145	0.447425									1.44363	4.36165			1.97216
			2.25151		1.73307										1.45215	0.326716	0.932104	0.430616	5.08473	0.539239									1.44653	4.36244			1.98532
			2.26377		1.7368										3.00802	0.621417	2.01186	2.26099	2.59102	0.187113									1.45164	4.36402			1.99076
			2.4023		1.74335										0.963802	0.628414	1.68649	1.33354	2.31302	2.9451									1.45331	4.37376			1.99309
			2.41245		1.78524										1.97212	1.79286	1.85765	1.17549	2.25546	1.8382									1.45516	4.38302			1.99927
			2.4354		1.79834										0.957541	0.491179	3.74016	0.692023	1.042	1.01332									1.45566	4.39512			2.00509
			2.49863		1.79929										4.34574	0.275388	0.905797	2.29642	1.12802	0.970019									1.45667	4.39552			2.00747
			2.5097		1.83512										3.77498	7.02477	3.28455	0.411343	3.0252	1.02571									1.46098	4.40086			2.0266
			2.51049		1.87242										11.6582	1.65927	1.99412	8.89368	1.49781	1.29254									1.46472	4.40514			2.04134
			2.55029		1.88577										0.802606	0.403314	0.94565	1.68528	2.64031	1.5634									1.46805	4.41967			2.04989
			2.66472		1.9579										2.77259	5.38125	7.00885	0.965985	4.50977	1.87733									1.47877	4.43268			2.06824
			2.71651		2.02508										0.582416	0.718452	12.2852	1.16239	5.47933	1.82487									1.48034	4.45857			2.08371
			2.79397		2.03482										6.06529	1.53006	9.51904	0.481796	0.987547	0.473115									1.48139	4.47998			2.09464
			2.89104		2.0414										12.3166	2.82881	13.4212	0.171112	1.85544	1.83971									1.5033	4.47998			2.09965
			2.9451		2.09976										9.72932	2.53706	4.64548	1.15411	3.34077	2.15752									1.50794	4.48387			2.10331
			2.94975		2.16002										5.25956	0.741924	0.886525	2.2933	1.48182	3.64884									1.51234	4.49394			2.13369
			2.9546		2.17447										0.775023	1.23631	1.13772	0.974928	1.16196	5.18094									1.51372	4.49506			2.13455
			3.01777		2.27539										9.07033	4.4307	4.6497	0.608816	2.1259	0.617802									1.51473	4.49534			2.13817
			3.05684		2.34632										2.41298	0.666612	2.82682	2.77785	0.931027	1.65786									1.51482	4.51704			2.15684
			3.19966		2.38763										0.659792	1.1769	2.69657	0.292636	0.805697	1.30486									1.51538	4.52499			2.1777
			3.22246		2.40379										0.83848	0.700258	10.6478	3.08834	4.14756	1.32179									1.51732	4.55767			2.18255
			3.30011		2.40835										6.97128	1.13184	1.25099	0.504793	4.13983	1.64656									1.52038	4.57508			2.18965
			3.30116		2.47651										1.55942	2.23628	6.93768	0.957205	1.39566	2.87782									1.53066	4.59558			2.19014
			3.45626		2.52738										1.41497	0.24391	1.86787	0.21303	1.42294	0.694518									1.53379	4.59696			2.19503
			3.63414		2.52945										6.01165	0.569727	5.50299	1.92046	6.64323	0.394262									1.5388	4.60443			2.20222
			3.64112		2.53175										3.98551	0.728495	3.58816	1.83751	1.09223	0.888336									1.53966	4.61213			2.21001
			3.70069		2.64377										1.74135	0.712908	1.11319	0.98375	1.13901	1.8081									1.54269	4.61748			2.22877
			3.77022		2.74136										13.9977	6.78489	1.71326	1.89113	4.00361	3.24675									1.54515	4.61927			2.24107
			3.82144		2.95694										4.61117	0.705852	1.2001	1.61308	1.91134	1.0396									1.55274	4.62224			2.24453
			3.84678		3.00524										14.8606	4.61367	5.242	1.04897	5.07865	0.488527									1.56072	4.62822			2.24483
			4.14736		3.00603										2.73855	0.361945	22.4868	1.75521	1.1122	0.781565									1.56325	4.64322			2.26199
			4.62688		3.04526										3.42916	1.07711	7.05604	0.619485	0.861828	1.04078									1.56939	4.64744			2.26383
			4.9915		3.04944										2.91249	2.08872	3.97711	0.306234	3.60764	0.394224									1.5715	4.64925			2.29101
			5.37593		3.07645										3.91185	0.332651	2.51802	0.539373	0.967749	0.510879									1.58033	4.66349			2.29331
			5.55753		3.20557										2.69386	0.820549	0.317005	1.55682	2.93976	5.542									1.58174	4.66684			2.30002
					3.2865										4.86675	5.22046	1.87866	0.419676	1.06066	0.900307									1.58401	4.71396			2.3012
					3.37929										4.29896	0.817578	1.662	0.563231	1.22274	0.984097									1.58524	4.72677			2.30511
					3.48253										6.95953	1.44473	1.23989	1.83199	2.47409	0.842526									1.58834	4.74502			2.3136
					3.51623										12.0204	1.08675	0.414956	0.665219	0.775044	10.1771									1.58927	4.75431			2.31869
					3.54672										2.63706	0.875229	5.69863	0.420304	1.26093	0.324591									1.59472	4.75452			2.32568
					3.58345										7.72846	0.216638	2.56495	1.24013	1.31468	4.06385									1.59488	4.75529			2.32895
					3.61292										7.11552	0.302771	0.407725	0.273732	2.18285	94.832									1.59959	4.75532			2.35935
					3.68242										3.44108	0.548583	0.788578	0.562291	4.87397	4.6725									1.61104	4.7679			2.38149
					3.80016										14.7183	0.960085	14.2191	0.376396	7.09425	0.301158									1.61895	4.7743			2.38169
					3.81202										4.78216	1.30539	1.26827	5.20138	1.7882	4.02695									1.62073	4.84713			2.40447
					3.8465										1.83097	1.20623	1.52306	0.493652	2.53554	0.58004									1.62155	4.86193			2.40576
					4.08481										1.6178	1.28436	0.288036	2.12102	1.01741	2.70299									1.62485	4.86593			2.41159
					4.11204										6.27013	0.987369	24.7138	0.467018	3.01425	8.16538									1.62509	4.87632			2.41467
					4.11458										1.09528	1.88719	3.66634	0.338037	2.29984	0.515364									1.63211	4.88204			2.41907
					4.26375										11.5927	1.51594	4.77654	0.4222	0.929858	2.01669									1.63488	4.90302			2.42545
					4.9245										4.84959	0.592911	3.25757	1.10227	6.28528	2.25521									1.64746	4.90574			2.42596
					5.23518										8.8068	1.51849	2.39711	0.856538	8.06617	0.797709									1.65051	4.90677			2.42771
					6.24701										0.920178	3.44901	2.96343	1.54139	7.85091	0.793856									1.65426	4.91461			2.43055
					6.35336										1.28647	1.69552	1.6928	1.14121	2.08058	4.71973									1.6611	4.94699			2.43843
					6.52848										6.56419	7.04099	1.05509	0.375278	3.98654	0.262556									1.66422	4.95812			2.44367
					7.38781										1.49448	1.56226	1.21991	1.35142	2.91404	0.442446									1.68135	4.9658			2.44656
					7.87626										3.86604	0.790395	1.28624	9.42846	1.22747	3.94906									1.68216	4.98266			2.45153
					8.35137										1.11601	0.702436	3.78625	0.486713	2.54644	2.81953									1.68792	4.99894			2.47522
					13.9999										0.737491	3.90865	0.357573	0.466802	6.11287	1.19994									1.69146	5.00036			2.47572
															6.57282	5.22046	0.349625	0.500247	2.29568	2.01402									1.69152	5.00374			2.47817
															9.30403	3.01111	5.22685	0.405894	1.18998	1.05494									1.69161	5.00463			2.49536
	Fig. 3C left panel statistic summary														8.4203	2.18901	0.452855	0.498373	1.45463	1.16008									1.69896	5.01248			2.51074
	statisitic method	t-test													1.24382	5.09718	1.67165	0.682324	4.23221	0.40776									1.69969	5.02107			2.5214
	P value	0.0345													2.25828	2.97584	2.40409	0.794125	2.57002	1.21568									1.70397	5.03547			2.52904
	P value summary	*													2.00048	3.16096	0.152385	1.07921	9.16379	0.464399									1.70871	5.04609			2.54994
	One- or two-tailed P value?	Two-tailed													5.71475	3.03358	0.429088	2.16883	0.669632	1.9311									1.7221	5.05797			2.55285
	t, df	t=2.117, df=984													1.47604	2.3136	1.12934	0.32132	2.29806	0.462361									1.72472	5.06162			2.55499
															5.5396	2.96499	0.227208	1.40878	2.40011	1.65641									1.73359	5.06601			2.56606
															1.19866	19.765	0.627975	0.532049	0.621467	1.74387									1.73455	5.08217			2.57259
															1.08577	2.40248	3.3101	0.732927	1.20516	0.288716									1.7463	5.1216			2.5855
															7.65819	5.7851	0.696532	1.23218	9.77118	1.5494									1.75344	5.12216			2.59234
															0.989451	1.5811	0.674285	0.613198	0.423557	0.62925									1.75482	5.13439			2.60696
															0.802762	4.878	0.764341	0.662285	1.503	7.044									1.75958	5.13741			2.61317
															2.04662	1.48683	0.956986	1.29771	0.244697	1.2146									1.76297	5.14195			2.61364
															1.23489	1.30665	6.72805	1.9491	0.66492	0.620914									1.76618	5.14498			2.62062
															2.09492	1.98003	1.06003	3.39011	1.02057	0.368454									1.78864	5.1465			2.62497
															0.834074	4.19721	11.1431	0.723124	0.428461	0.409426									1.7972	5.16134			2.62632
															2.49441	1.24388	0.937808	0.340863	0.399406	1.27214									1.79909	5.17628			2.63107
															2.06919	0.977633	2.69529	0.902195	0.369529	2.23032									1.80106	5.1809			2.63144
															3.15761	1.19524	1.73137	6.47892	2.27938	2.4903									1.80692	5.1863			2.63176
															1.62705	1.08661	0.879467	25.977	3.12746	0.430082									1.8114	5.20471			2.66259
															0.971745	1.18548	0.686416	0.496026	0.557284	0.889298									1.81247	5.21896			2.66466
															2.96622	4.06636	3.19715	0.441871	2.00248	2.49863									1.82078	5.23389			2.66812
															4.14357	1.76127	4.41696	1.4414	2.40357	4.66578									1.82328	5.2435			2.68421
															2.10293	1.02033	2.29225	0.68357	3.54571	4.18773									1.82962	5.25447			2.68457
															1.40422	1.3541	0.950095	2.64003	2.86147	0.424922									1.83039	5.25686			2.68676
															3.13999	5.81268	1.2511	7.82104	0.832115	3.11382									1.83395	5.26085			2.70466
															2.70357	4.36042	0.687012	2.6937	0.649269	6.70583									1.8369	5.26884			2.70783
															1.39993	1.17792	9.85932	2.49979	4.48949	0.43189									1.85033	5.27337			2.72036
															4.00032	1.06833	1.80231	1.26052	0.954233	2.95966									1.85124	5.29257			2.74845
															1.68724	1.04418	0.609756	1.90827	1.02611	1.05143									1.85282	5.29972			2.75043
															1.50456	1.3267	0.805221	1.7546	0.64634	0.521977									1.8631	5.31573			2.75663
															6.59529	0.976459	1.17255	0.876235	1.39391	0.497277									1.87297	5.32637			2.75935
															2.63369	5.75453	0.786164	0.572869	1.45202	0.899322									1.87352	5.33541			2.76855
															1.07111	1.1137	2.43631	3.81855	1.89786	2.7496									1.87445	5.33582			2.77635
															3.90537	0.785052	2.31481	0.869902	0.709765	1.96384									1.87734	5.34201			2.79556
															1.25555	3.87051	1.66336	1.46969	3.34766	7.01993									1.87749	5.36192			2.82988
															0.943099	1.08777	0.57807	2.68931	0.388403	1.07622									1.87781	5.37361			2.83156
															4.11739	2.64763	16.7371	0.623843	1.55009	8.89807									1.87859	5.38873			2.83388
															0.979122	6.63132	2.08791	0.837753	1.30964	1.38513									1.88031	5.39379			2.83529
															1.3686	2.18666	3.25565	4.24671	0.535835	0.200107									1.89698	5.39379			2.8455
															9.00811	0.869891	1.17895	10.1915	0.97337	3.29643									1.90278	5.39886			2.85224
															0.813523	1.8789	1.06862	8.26115	2.87025	0.602404									1.90424	5.40055			2.86314
															1.08491	0.895177	1.47561	1.83985	2.78223	7.44577									1.91206	5.44558			2.87168
															7.49002	0.79178	5.76596	11.4905	2.57337	1.46072									1.91216	5.48855			2.87338
															2.50197	1.07341	2.62431	4.74559	1.2412	1.32463									1.91304	5.5062			2.8809
															4.29747	0.885042	1.64076	1.47055	1.22798	7.07094									1.92245	5.52486			2.88294
															2.49894	0.943155	1.78639	0.761754	7.21154	0.99588									1.92345	5.55224			2.89397
															1.67798	7.88555	5.70424	5.91661	0.78909	0.99733									1.9252	5.55956			2.90369
															2.71781	1.27971	3.10574	1.47262	4.13193	1.09253									1.92909	5.5696			2.90393
															1.19174	1.40682	1.36064	0.644195	2.17412	1.01332									1.92946	5.5893			2.91282
															2.18533	4.69834	1.79245	8.8387	0.99329	1.21388									1.93072	5.6001			2.91316
															3.79494	2.90981	1.22898	0.821818	3.58531	0.378989									1.93072	5.60194			2.91407
															2.26758	0	2.25386	1.17668	0.72863	1.17804									1.96159	5.60655			2.91605
															5.9524	3.5794	5.91974	2.78206	2.16713	0.700896									1.96185	5.61302			2.92426
															2.97978	1.01245	0.947347	3.49022	0.681449	1.24944									1.96805	5.65693			2.92891
															10.2122	1.52361	6.22426	1.37476	1.10062	0.436849									1.98442	5.66164			2.92959
															1.84406	0.683538	2.0585	1.3819	5.37558	8.10853									1.98532	5.66755			2.93661
															1.63058	0	0.793651	1.54564	1.06346	1.43371									1.99185	5.6749			2.9493
															2.3409	1.07157	10.0921	1.80536	1.48727	4.72299									1.99429	5.68537			3.00226
															1.08548	1.22754	16.3511	1.06511	1.04642	1.20817									1.99775	5.68585			3.0246
															7.5379	1.4364	2.35771	4.7942	2.34477	5.31393									2.00314	5.69301			3.03577
															1.71351	0.526145	6.95316	5.82038	1.18112	4.70892									2.0055	5.69342			3.03629
															6.42002	1.54284	0.863793	1.20587	0.968171	1.03632									2.01254	5.69572			3.04248
															12.6272	2.09482	4.59635	2.08368	1.90315	3.03471									2.03111	5.69588			3.05025
															0.923679	0.925546	2.87269	3.55423	4.86418	1.31868									2.03457	5.69684			3.0532
															1.70678	0.727322	0.765944	9.55061	5.45242	1.23006									2.03669	5.69903			3.07355
															3.44923	2.76249	2.21342	1.0114	3.59595	1.3715									2.03727	5.7026			3.08982
															1.19866	1.11737	0.795245	0.465512	6.0986	4.2									2.03891	5.71463			3.09544
															3.00692	0	0.959112	1.83445	1.66267	1.21031									2.0395	5.74014			3.11469
															2.6079	1.29294	1.30495	1.27458	7.04441	1.93486									2.04387	5.78581			3.11656
															4.41548	2.24173	1.33389	9.88656	0.723643	0.491742									2.0446	5.79058			3.12345
															1.46503	0	0.510314	4.1985	2.91022	10.1347									2.04798	5.82769			3.12409
															1.59405	3.53786	0.894454	2.29044	3.52572	5.10039									2.04951	5.83072			3.12617
															9.53118	1.19453	1.128	0.899786	3.66797	3.96367									2.05507	5.83848			3.13144
															1.26556	1.90398	2.58012	1.44925	2.41621	8.2593									2.06763	5.85777			3.13244
															5.10908	0.793326	1.05112	1.79753	5.54017	2.30454									2.07531	5.87717			3.13594
															1.18626	0	1.04258	0.361717	1.85972	0.865235									2.08759	5.87923			3.1611
															2.01415	3.12272	1.54446	3.07856	0.723761	0.301467									2.09677	5.88388			3.17141
															0.807474	1.01069	2.30667	2.62688	4.14737	0.548818									2.09756	5.89112			3.19297
															2.63622	0	1.00771	1.54824	5.35275	3.52358									2.09831	5.91978			3.19803
															17.1126	6.91327	0.556662	1.60222	1.57734	0.557606									2.10829	5.92897			3.20895
															0.935616	0	5.57294	5.68982	1.77073	2.14681									2.11073	5.96579			3.21494
															1.39804	1.91474	2.0722	1.47958	1.06142	2.0872									2.11217	5.99802			3.21769
															1.36928	0.635256	0.899792	2.1983	12.0407	3.70556									2.11328	6.01683			3.22876
															1.52965	0	0.547803	11.8384	1.06832	2.41245									2.12553	6.01755			3.24118
															1.35445	1.70727	2.00028	2.42272	2.66008	1.76579									2.12607	6.02264			3.25275
															1.48507	0	0.783958	2.8375	2.14076	0.915553									2.14269	6.03889			3.31598
															3.17706	0	0.544163	1.01323	2.28329	0.623804									2.16882	6.04604			3.32658
															3.19757	2.87991	2.92668	0.655812	6.52896	5.80367									2.17082	6.04934			3.33088
															15.9124	2.46115	0.711504	0.591505	0.305496	0.91139									2.17733	6.06151			3.34687
															2.77352	1.16159	1.94327	1.43976	5.23181	0.413588									2.18733	6.06595			3.35219
															7.99364	3.29083	0.861834	0.779732	5.6863	0.540658									2.18991	6.06595			3.35809
															8.41999	3.07566	0.653011	1.08616	0.896266	0.438247									2.19173	6.06706			3.37783
															2.32245	1.55807	1.68949	2.78015	0.720123	0.380745									2.20293	6.09835			3.3792
															3.228	2.08195	1.21143	4.8784	1.12544	0.671131									2.20562	6.12934			3.39842
															1.44807	0.638448	0.599672	2.40228	0.64681	0.704682									2.2085	6.16948			3.40507
															1.60147	1.17588	6.98872	0.655047	0.663331	0.434309									2.21266	6.17365			3.40656
															7.25818	0.862142	1.74472	1.02018	0.841896	5.60573									2.22177	6.2126			3.40685
															1.36882	0.753196	1.0917	2.12992	1.26452	0.753668									2.22232	6.21684			3.4204
															2.55779	0	0.841602	3.05993	10.9035	7.34254									2.22717	6.22556			3.43974
															3.27713	0	0.689405	0.714589	1.82832	4.27613									2.22766	6.23278			3.45711
															7.1352	0	2.48269	0.42919	2.55597	0.457827									2.22791	6.23574			3.46568
															3.26632	1.00669	0.964859	1.77285	1.36646	3.17012									2.23483	6.23692			3.48313
															20.1166	4.15899	2.75842	2.11506	3.01085	1.29553									2.23608	6.2393			3.48547
															7.26585	1.81392	2.94939	2.86754	0.844618	0.527878									2.23857	6.31763			3.49341
															3.21334	2.10731	0.596359	6.69917	1.12345	0.961732									2.24057	6.3213			3.53622
															4.47129	1.76765	5.67116	4.94003	3.28882	2.02185									2.24991	6.34715			3.54261
															1.33043	3.98753	0.979785	0.701888	1.07012	3.87682									2.25146	6.34963			3.54697
															2.57857	4.57476	3.30473	0.846308	1.03375	1.17871									2.26083	6.35304			3.58384
															23.6369	3.88561	1.56559	0.598579	0.963341	2.11504									2.26763	6.39332			3.58964
															1.3356	2.08783	0.965643	5.1224	3.5884	1.81895									2.27298	6.39458			3.6049
															4.93365	3.14082	1.25728	1.08827	2.91691	0.33204									2.29421	6.39584			3.60701
															1.28287	2.52223	0.687907	6.83917	4.71444	2.11968									2.29542	6.41058			3.61131
															1.54454	1.58665	0.95057	4.06169	0.910041	7.89778									2.29743	6.41608			3.61803
															0.861587	1.66122	0.829984	0.673103	2.04231	1.23709									2.29843	6.47535			3.62342
															3.07602	2.64605	0.596209	2.52246	2.11175	0.484209									2.3043	6.50253			3.62653
															1.22572	1.22366	11.8141	0.962124	0.743264	3.11902									2.32401	6.52732			3.6317
															1.16385	0.431117	1.60473	0.717428	0.855354	2.61887									2.33153	6.5385			3.6536
															3.20253	4.48046	0.461658	1.35106	2.35764	0.953696									2.33279	6.55083			3.66752
															5.90626	0.627993	2.41566	3.63887	0.865692	0.426555									2.34404	6.57227			3.66812
															2.90941	1.01739	2.08608	0.409942	0.903928	7.76015									2.34694	6.5905			3.6707
															2.557	1.15205	4.44091	0.301234	2.45721	0.392717									2.34734	6.59166			3.69088
															2.9712	0	5.71945	7.35451	4.06313	3.72318									2.34763	6.61876			3.74026
															3.1396	0	1.01064	0.823156	2.28376	0.585078									2.34934	6.64214			3.74194
															1.06065	5.48795	2.6225	0.773823	0.665119	0.7348									2.3623	6.65864			3.7475
															1.61716	0	3.76652	0.832784	0.543907	1.95357									2.36475	6.66258			3.7569
															2.81803	0.869054	2.01827	1.44387	3.13298	1.15844									2.3658	6.68003			3.76406
															2.35492	0	1.29711	8.42372	0.529699	1.91651									2.36939	6.6936			3.76777
															10.9405	0	2.44719	9.56719	1.73578	0.656704									2.37293	6.7181			3.77537
															0.974038	0.598586	3.02227	0.708728	1.38048	0.8131									2.38706	6.73249			3.78884
															2.38073	1.68045	0.733591	0.401222	0.870784	0.683239									2.39553	6.77621			3.79008
															1.3849	1.0948	1.19557	0.309174	1.25772	0.370547									2.40604	6.77838			3.79418
															2.02354	0	1.70679	8.20351	1.74636	3.51169									2.42031	6.78892			3.795
															2.20459	2.51469	1.74184	1.89007	3.66419	0.646883									2.4316	6.79914			3.82273
															6.02775	4.07396	4.94663	2.62393	2.57711	0.482277									2.44223	6.80714			3.82385
															2.91867	1.13484	5.28512	0.540006	2.09087	0.615581									2.45609	6.85005			3.82564
															0.897759	3.18949	2.90609	0.907703	3.11868	0.886579									2.46025	6.90305			3.86001
															5.16736	0	7.06495	2.58594	1.70939	0.305525									2.4604	6.90305			3.88251
															1.25023	1.4747	1.52463	3.07332	1.59033	2.87042									2.47259	6.90913			3.89732
															1.70326	1.62828	6.49262	0.859548	2.72176	6.33799									2.47664	6.91187			3.9226
															2.23081	1.08299	6.1054	5.2465	0.853874	0.518617									2.48817	6.92591			3.92572
															1.30974	2.10549	4.3538	3.83463	0.905587	4.44998									2.49795	6.94126			3.94483
															5.21086	1.96662	2.88578	1.77993	3.20245	0.498907									2.50727	6.9536			3.95878
															1.89312	5.00369	2.10924	23.6291	1.08423	0.539735									2.51685	6.98781			3.96306
															6.81023	1.28782	2.03601	3.04579	1.79543	6.10263									2.52903	6.98781			3.98012
															2.01317	0.942063	4.48748	6.93552	1.54005	1.64413									2.53075	6.99407			3.99776
															6.58476	1.44765	9.21257	0.899146	1.93536	44.5784									2.54668	7.0098			4.00286
															7.41999	1.93633	3.36283	0.881276	1.05512	1.11518									2.5609	7.02878			4.02407
															1.1678	2.7383	1.53523	2.36436	0.95076	0.268141									2.56137	7.03886			4.03255
															8.18308	7.64737	1.5183	2.61781	1.87226	0.329273									2.56421	7.0575			4.06913
															10.8037	3.45663	7.86796	1.12258	0.974759	2.22855									2.56643	7.0922			4.07648
															3.29107	2.59082	16.5348	1.02432	4.42111	2.24935									2.57591	7.11093			4.08491
															3.27021	1.25463	1.73294	6.21771	5.85884	3.60088									2.58098	7.11583			4.09065
															3.5496	7.8123	1.87858	2.54532	1.02682	1.98566									2.58664	7.11706			4.09689
															0.933922	6.67899	1.50842	1.72261	1.00794	1.40335									2.5944	7.11747			4.11411
															1.41968	5.12352	1.00444	0.930768	0.961464	3.59116									2.60966	7.1306			4.13233
															2.39316	5.99754	2.21497	0.905103	3.74136	1.51484									2.61871	7.14002			4.14753
															5.74791	5.25502	1.47196	2.69504	5.27748	0.688275									2.6222	7.17371			4.16946
															9.1075	3.14768	6.26856	0.919174	0.861995	1.59697									2.63542	7.17672			4.17877
															0.982385	2.16404	4.262	0.549039	0.682916	1.38467									2.6457	7.20225			4.19462
															5.41886	10.0619	2.96412	2.21589	5.99224	2.69796									2.66052	7.22342			4.19623
															1.26401	2.01138	7.88288	0.645182	0.781522	0.888144									2.66507	7.27006			4.2284
															3.21668	3.0778	1.16909	7.31313	3.45155	2.56893									2.66927	7.27401			4.23973
															1.51784	6.62052	1.29041	0.399794	2.73573	0.76775									2.6717	7.28094			4.27813
															3.3571	6.60761	6.65266	0.365854	1.17736	6.04487									2.67368	7.29101			4.31528
															2.93528	6.67801	1.62393	5.05408	15.5396	2.02339									2.68118	7.29171			4.35724
															6.09421	2.33822	1.86348	0.771402	3.91105	2.74482									2.70062	7.29252			4.3731
															3.49351	2.65109	3.67221	3.32916	1.14577	6.3264									2.70419	7.30444			4.37437
															3.52936	3.71855	1.2293	2.94538	0.739058	12.1031									2.70646	7.31057			4.38191
															1.10822	10.735	21.031	9.01974	3.34262	16.3305									2.71021	7.31466			4.41845
															1.24382	2.57523	6.60824	4.14616	0.69882	5.26345									2.71683	7.32462			4.4304
															2.42979	6.84215	3.66136	4.27593	2.91634	6.1345									2.72159	7.36361			4.43717
															7.74504	0.933196	7.45293	9.15123	0.419913	4.44817									2.72825	7.36718			4.44274
															7.26425	1.30792	1.18159	12.8321	0.896628	1.08189									2.7353	7.37523			4.45884
															0.928877	0.647706	2.45668	1.07052	1.89543	0.771498									2.73548	7.38023			4.48665
															1.89573	3.25669	2.16598	0.891534	4.20868	1.54794									2.74173	7.3932			4.4951
															1.15602	0.828577	2.19332	3.19465	0.676775	0.666721									2.74558	7.4454			4.5279
															2.10884	4.05082	1.26028	3.22385	5.00225	6.17762									2.74824	7.46529			4.55607
															4.43525	10.103	1.65794	1.89149	4.78127	5.56691									2.79011	7.47578			4.56216
															5.90922	2.29316	4.95928	0.776498	1.60615	2.73508									2.80589	7.48414			4.56683
															0.964478	2.1707	1.2738	14.9522	7.72945	1.62411									2.80798	7.51674			4.5763
															5.75727	1.03884	3.1716	1.11639	2.96304	2.59817									2.81322	7.53352			4.59307
															1.0798	5.96041	5.05427	0.751114	0.912284	1.11779									2.82646	7.5373			4.59807
															2.54361	1.91024	4.85272	6.83313	0.574292	1.47039									2.85059	7.5668			4.62808
															1.17679	0.792707	3.17584	1.71997	4.29497	1.16556									2.86403	7.57127			4.6299
															1.34693	3.19659	1.43375	2.58788	0.405941	0.49791									2.87831	7.58214			4.65764
															1.08463	2.72392	1.9019	2.41078	0.793461	0.69024									2.89029	7.5937			4.68622
															5.74311	1.72721	1.14403	1.64891	3.11067	2.0152									2.89289	7.61258			4.68651
															1.1103	1.26912	2.85029	3.82665	0.806282	11.3581									2.89705	7.65546			4.69659
															3.57729	2.81315	1.12613	1.08975	1.28204	9.88837									2.92038	7.65808			4.69723
															1.26285	2.98646	1.21577	3.21309	7.11889	2.5708									2.92159	7.6792			4.70745
															7.51457	0.575453	2.30527	1.27931	4.42551	3.58641									2.92848	7.7239			4.70983
															6.30461	0.567302	2.7686	0.475675	0.672675	0.444649									2.94856	7.74143			4.72628
															1.1103	0.837626	1.07127	3.08232	0.808042	3.45626									2.95461	7.74515			4.74607
															2.31204	2.86368	1.14624	0.51419	4.06983	0.4382									2.97842	7.74718			4.76483
															9.88207	1.50388	1.17082	4.78739	0.423921	0.73996									2.9833	7.76996			4.78005
															1.46973	0.610269	1.02703	4.54723	1.14933	0.233373									3.01433	7.78913			4.78618
															2.11046	1.56497	4.3568	0.643102	2.03926	1.83487									3.02269	7.80566			4.78717
															7.94992	0.996812	6.65666	2.40447	4.75652	1.30004									3.02541	7.81189			4.81142
															1.02255	1.07228	1.0975	1.17695	1.91836	1.16424									3.0586	7.83691			4.82889
															0.977036	1.44328	5.80212	0.915374	1.43304	0.332363									3.06243	7.8706			4.83185
															1.37981	0.73588	1.96362	4.27882	13.5227	1.30362									3.07224	7.93048			4.84947
															10.6266	0.741112	0.916811	1.03551	1.78139	0.746548									3.10635	7.94228			4.85416
															2.14668	2.50617	2.17044	2.99467	1.34657	1.98791									3.12435	7.95107			4.86819
															2.28263	0.827902	5.07154	5.04365	1.86871	2.26377									3.14927	7.96705			4.87995
															0.971287	3.25917	12.327	13.74	1.78318	2.9546									3.15832	7.99671			4.90065
															13.8297	10.1277	7.95645	3.38037	2.56359	0.404469									3.16108	8.00758			4.90306
															1.01926	1.66122	1.91687	1.96903	0.86857	1.32891									3.17513	8.06488			4.93411
															4.55393	3.23775	9.54454	0.755549	8.26425	0.956917									3.18199	8.08934			4.94685
															22.207	1.05393	2.63596	3.05808	0.974759	0.334201									3.18233	8.09807			4.94896
															5.44603	0.849352	4.81256	0.831141	3.11576	1.4288									3.19681	8.11294			4.95105
															4.26894	1.31809	5.48024	0.265941	1.49277	1.44594									3.2044	8.14174			5.00202
															5.62568	6.13225	11.7188	3.68507	1.85738	3.46897									3.23738	8.16147			5.11845
															1.9285	1.82984	1.52733	1.28121	3.01494	3.63414									3.25006	8.16205			5.13749
															7.79967	11.1086	3.47985	0.321218	0.998651	0.71548									3.25744	8.17236			5.15602
															0.506567	2.2201	3.80304	0.60677	0.786087	1.39619									3.26261	8.24123			5.15711
															2.47333	2.89478	2.90165	1.48023	0.642227	1.49872									3.28889	8.27012			5.15902
															0.851982	2.42977	1.17226	0.880662	2.24595	0.900701									3.29013	8.32809			5.17079
															2.40735	3.182	1.22265	0.399289	0.765822	1.80774									3.29613	8.37285			5.18367
															1.04349	0.897747	1.20834	1.36683	1.51106	5.80111									3.29905	8.37731			5.31155
															1.12025	1.97762	5.74713	0.278068	0.870272	0.462673									3.32503	8.42977			5.40248
															0.953999	1.0122	2.87183	0.567085	9.57731	2.66299									3.35659	8.46018			5.43321
															0.981451	1.84437	1.20284	0.557516	1.30887	1.13404									3.35754	8.47379			5.46915
															1.16417	4.75161	1.2428	2.3963	1.05864	1.41203									3.37477	8.51413			5.64973
															2.18707	2.65773	3.62503	0.920765	0.843174	2.2546									3.37622	8.53412			5.67644
															2.03903	4.51667	1.20132	2.65733	0.682286	0.317493									3.38204	8.55409			5.7099
															3.49302	0.789934	6.81818	2.12172	3.64427	4.91272									3.38681	8.55586			5.83708
															1.05577	2.16916	1.20101	4.47543	0.811586	0.872862									3.40843	8.56556			5.96817
															6.06784	2.02541	2.38813	8.4851	8.43131	4.13843									3.43228	8.57885			5.9751
															2.06075	2.07504	4.74431	0.85707	0.88519	2.645									3.51549	8.5824			5.99904
															5.80567	3.93732	0.758665	3.45759	0.521857	5.78732									3.55884	8.67161			0.457412
															2.47323	1.0047	0.53497	0.938893	2.06558	0.987503									3.58094	8.67527			0.479386
															0.812082	0.575697	1.29393	4.49573	0.437796	0.924202									3.59166	8.70977			0.509655
															0.899324	4.89422	0.705795	2.07172	3.25921	2.05553									3.62374	8.71764			0.532152
															6.57864	1.98632	1.28032	2.24248	3.74452	3.65895									3.69617	8.72972			0.56472
															1.73768	1.99705	6.55896	1.39046	1.73477	0.757559									3.81649	8.80474			0.565869
															0.890591	1.79114	8.70305	1.84187	0.931027	6.37902									3.82286	8.88475			0.639353
															5.41703	1.34558	2.67606	4.58379	2.34642	2.40012									3.84636	8.90966			0.641688
															1.22718	0.576105	8.8363	8.1503	0.627171	1.17793									3.90888	8.95228			0.65191
															16.8489	6.64992	9.33814	4.77224	0.70358	1.17652									3.93105	8.97028			0.65563
															1.2192	4.19505	1.46042	6.27301	1.72466	0.746955									0.334473	8.98234			0.66789
															1.21561	0.425165	1.13473	1.69773	0.847843	1.92279									0.38086	8.99748			0.671896
															2.53346	4.00449	7.4432	2.89374	4.95885	0.55844									0.385256	9.01246			0.685388
															8.54845	1.15581	3.10255	10.5901	0.915293	0.826761									0.390775	9.09747			0.689319
															1.06751	5.06858	1.01735	1.0737	1.66517	0.51107									0.41653	9.12226			0.689319
															0.574071	0.294033	1.7911	0.631244	0.786435	6.62542									0.46234	9.15183			0.708127
															0.977036	1.2715	1.29181	0.501837	1.72701	2.04204									0.470109	9.16373			0.709279
															0.937103	1.62254	3.1808	1.59397	5.5031	0.830269									0.477333	9.20881			0.718422
															1.9942	1.39165	1.39011	1.66283	1.11864	2.42777									0.48941	9.22044			0.72254
															10.1069	2.3823	2.5935	0.76812	3.66344	2.85877									0.495221	9.24872			0.731598
															3.50042	0.933517	12.9749	0.834572	3.54807	1.01033									0.509178	9.24892			0.746222
															7.73778	0.511064	1.06288	3.17925	3.97939	1.42439									0.51016	9.28195			0.773971
															2.55806	3.12933	12.428	0.939067	8.15236	0.345555									0.516244	9.31607			0.795016
															1.45625	1.70297	1.32386	3.91936	5.50822	2.72042									0.517309	9.34632			0.8016
															5.43384	1.11876	4.88809	1.11172	2.39085	2.24095									0.520836	9.37941			0.806511
															0.545539	0.484563	1.00253	1.93715	2.66247	2.10934									0.522031	9.38596			0.808576
															5.10402	0.851309	1.39337	2.25217	10.5906	3.8058									0.536214	9.39428			0.815682
															1.27718	0.460206	1.93404	2.59897	8.54404	0.753945									0.544287	9.40767			0.819142
															7.47194	0.44132	1.26599	4.12653	1.2343	1									0.544682	9.41887			0.827169
															4.82126	0.346134	2.16598	2.0854	8.55959	3.44779									0.550058	9.42492			0.847069
															0.885053	0.887845	3.38159	0.462404	3.39267	0.604087									0.553367	9.50278			0.848519
															1.35238	0.415389	1.26263	1.57526	1.50849	3.24859									0.56221	9.50543			0.851049
															4.43382	3.10988	0.923765	1.10347	6.10657	0.415512									0.571819	9.52413			0.870183
															1.96212	0.656386	2.52257	0.471461	3.07229	1.92153									0.572997	9.57526			0.870344
															1.91745	4.69725	2.78429	3.07731	1.56044	3.32136									0.583412	9.58341			0.87269
															1.86293	2.77222	1.39788	0.976812	1.71865	1.53607									0.58957	9.60908			0.893995
															4.83916	1.63089	15.1845	5.07021	3.78925	3.49355									0.591149	9.63997			0.894081
															1.52035	2.41199	3.7182	0.934208	7.74368	3.94101									0.597937	9.69606			0.900622
															1.07755	0.757124	2.54011	3.02936	6.01762	2.13854									0.602709	9.70099			0.900796
															0.904647	1.42116	1.23249	1.38797	1.83816	0.855418									0.603947	9.72891			0.916801
															0.942022	2.29531	4.55504	0.764172	3.47768	0.98325									0.616583	9.73017			0.928122
															2.93389	2.46663	5.04112	1.05291	1.63996	2.28786									0.623209	9.77008			0.935586
															0.626632	4.93775	1.98995	1.40125	3.73822	0.669									0.627044	9.77725			0.956596
															2.01546	4.44505	1.33652	0.712775	1.31741	2.4261									0.627898	9.81915			0.96381
															2.9712	1.67767	1.0378	3.50737	6.56953	0.547538									0.634362	9.82733			0.966577
															2.18533	1.64276	3.41399	2.98381	1.24747	1.06121									0.636827	9.8328			0.974108
															2.16982	2.29618	3.55007	5.33158	1.43073	2.57995									0.640285	9.87211			0.975342
															1.10112	4.81635	3.76089	1.99566	4.46781	2.91453									0.652218	9.88994			0.979373
															1.66529	2.04752	2.1764	1.89574	2.46722	2.74813									0.652306	9.90708			0.988021
															11.0562	5.79178	8.93977	0.322776	1.43489	2.16178									0.652615	9.91988			0.992862
															2.38005	3.53478	4.67405	0.828145	2.58348	11.9862									0.653941	9.98466			0.997754
															2.29575	4.86729	1.01822	0.71107	1.22951	4.02153									0.65764	9.99694			1.00281
															0.652697	0.641167	1.14458	2.87993	8.50495	2.12736									0.661429	10.0021			1.01297
															1.13224	8.01289	1.31761	2.19211	2.61851	3.99747									0.663112	10.0453			1.03428
															0.805583	7.01709	0.948861	1.51166	1.54041	0.776895									0.664071	10.1073			1.04695
															1.07362	2.47313	3.94956	0.876843	1.44894	2.58428									0.667243	10.2063			1.05928
															1.06503	1.22847	2.27436	1.00119	1.16501	0.548891									0.667798	10.2427			1.06095
															2.84555	0.614327	4.80964	3.78936	2.19038	7.46186									0.671241	10.2648			1.0912
															1.08008	4.65103	1.0912	2.21711	2.73461	2.02914									0.686465	10.2763			1.09199
															2.07075	1.74764	10.0788	21.9021	7.66256	12.5545									0.690607	10.2791			1.11336
															0.481283	0.684978	1.82307	25.4752	1.10914	3.13952									0.693798	10.2797			1.12615
															4.19198	0.898343	3.16667	1.39487	3.77422	2.83836									0.693898	10.288			1.13125
															1.80297	3.421	1.4575	0.946098	10.0978	2.32541									0.700579	10.3709			1.13144
															6.14137	0.744778	1.24901	2.34643	5.89513	1.63282									0.708074	10.3796			1.13324
															1.26015	0.556088	9.49763	1.65548	3.3241	4.60077									0.710803	10.3824			1.14978
															4.31243	4.21057	8.54317	1.63831	1.28762	1.54969									0.715845	10.4774			1.15303
															1.92043	1.90867	2.49278	0.790338	1.84159	0.899322									0.721071	10.5005			1.15348
															1.22101	4.2978	1.01236	0.838448	0.958558	0.845995									0.72205	10.5041			1.17216
															0.716742	2.09186	2.50924	6.39307	7.21674	3.92517									0.726626	10.5074			1.17647
															3.12968	4.73776	3.91914	5.81257	0.811586	1.54619									0.734125	10.5458			1.18263
															4.64021	2.51236	1.84681	1.55898	8.40871	0.872029									0.74038	10.6433			1.18499
															0.954882	1.76939	1.54271	1.18829	2.91915	12.7017									0.741414	10.6628			1.20523
															6.8344	0.605812	1.25231	1.69035	1.01998	0.949399									0.749208	10.6886			1.20655
															4.7505	0.812512	1.48996	4.76168	10.6276	1.3481									0.755437	10.7014			1.22287
															2.05784	2.78075	4.94964	1.08013	6.45807	0.372631									0.759589	10.7023			1.22355
															4.3811	1.33432	2.73933	4.21484	1.17736	0.779327									0.760802	10.7063			1.22406
															3.31752	1.16093	4.83707	0.906726	6.0933	1.99976									0.762903	10.7134			1.23761
															5.24063	0.699656	1.90076	2.93384	3.53091	0.459004									0.765446	10.7818			1.24046
															2.43625	1.86828	4.31818	1.86325	1.06575	1.22868									0.767729	10.9066			1.2452
															2.75501	0.337121	1.68799	2.8511	2.02508	0.345875									0.76869	10.9525			1.24584
															1.06448	0.467591	2.14738	1.38367	1.25487	0.858366									0.776245	10.9724			1.25689
															0.903459	1.01405	2.26406	4.59849	0.938107	0.241223									0.776942	10.9745			1.26267
															2.2915	1.11645	6.66901	6.83392	0.870272	1.6325									0.779809	10.9997			1.27128
															7.43157	3.26731	2.70347	6.44277	2.53241	1.87006									0.78199	11.0333			1.27322
															6.48899	1.71991	8.51254	0.847301	7.00289	4.39324									0.784831	11.1566			1.28805
															1.31266	2.37349	2.57732	0.522481	8.59364	0.556624									0.786911	11.1616			1.3273
															7.66286	0.794721	3.08642	1.67857	0.768738	8.28741									0.79816	11.187			1.33026
															14.2521	1.45725	6.1849	8.50473	7.3457	1.00735									0.802618	11.2344			1.34666
															3.62654	4.11437	1.25396	1.01303	2.46175	1.94065									0.802754	11.2495			1.3476
															1.78503	0.462352	2.30527	4.00555	2.99663	3.65244									0.804253	11.3437			1.35268
															6.24357	1.45075	2.31031	1.13826	1.58099	2.47282									0.804389	11.3804			1.35519
															3.00255	0.909396	7.36688	7.47149	5.66816	0.760926									0.807405	11.4864			1.35899
															4.90375	0.505597	11.5012	0.668386	6.18524	0.933864									0.811486	11.4891			1.38338
															6.44844	1.89334	6.95869	10.8965	2.77043	1.33975									0.812531	11.5014			1.38893
															20.7962	1.69481	4.83904	8.68098	1.52874	2.18158									0.813508	11.6201			1.3975
															2.0305	0.943155	3.01907	14.9203	1.63935	1.42426									0.814208	11.6409			1.40499
															18.8195	1.21999	1.08995	0.800348	6.08523	1.10368									0.820421	11.8041			1.4065
															11.4958	2.28499	9.83946	1.84187	4.23087	0.566993									0.822347	11.9186			1.40829
															5.20166	4.56101	2.72727	2.24467	1.67427	2.36082									0.825832	11.9442			1.41553
															1.29576	5.46812	0.798319	1.05028	2.93458	3.82055									0.826662	11.9681			1.43789
															2.29629	4.20953	1.61263	2.14059	1.00749	3.46751									0.826807	12.0268			1.44294
															10.8439	3.63271	1.09649	3.14627	3.09981	4.01924									0.82953	12.1176			1.4469
															0.897369	1.76203	0.771856	2.35774	1.54094	6.24231									0.831392	12.135			1.45039
															2.34755	4.02874	1.00063	4.5377	1.9897	3.45488									0.83692	12.151			1.48442
															5.32745	5.06647	1.30459	4.69069	0.727317	6.20578									0.837365	12.2099			1.486
															3.13522	18.8806	0.922151	1.45154	3.47279	0.741429									0.845246	12.5833			1.50248
															3.12809	5.14992	2.16598	3.44246	3.86118	1.41763									0.845473	12.668			1.51936
															0.96538	10.808	1.39133	2.14225	1.77003	0.812376									0.846841	12.785			1.52515
															5.79273	1.37937	1.12293	3.28759	2.64267	0.963649									0.848442	12.8335			1.53365
															1.22427	4.74329	1.04167	8.32556	3.91738	4.71306									0.850588	12.8338			1.53536
															7.40343	3.12933	2.99181	0.91859	5.29321	1.0972									0.852821	13.3546			1.54738
															4.48424	1.66326	1.13555	1.57821	2.21773	1.24666									0.853517	13.7064			1.56375
															10.4119	4.1821	4.54981	6.26265	2.43409	6.86104									0.856235	14.1122			1.57415
															6.13224	1.61695	12.1459	1.12533	1.25665	2.20954									0.85678	14.3767			1.57819
															2.1958	11.7147	1.44861	2.93256	1.07582	4.63508									0.857483	14.4196			1.58455
															0.946343	1.09098	2.61372	1.294	6.38075	2.08103									0.859284	14.493			1.58896
															2.2466	4.5343	9.18278	2.44321	13.3291	0.858546									0.860385	14.6323			1.62367
															3.07145	0.850596	2.69046	3.18726	5.98921	0.570298									0.861962	14.6995			1.63461
															2.59805	0.706957	1.10645	0.721318	2.15373	0.848967									0.866971	14.7924			1.63754
															6.07985	0.73349	2.82458	4.22588	1.75777	0.657545									0.869619	14.8699			1.64324
															6.17045	0.700862	0.676638	2.15964	2.22886	3.55204									0.873624	14.9931			1.64785
															1.13038	4.52001	1.0882	1.39391	10.9295	1.91621									0.873746	15.1469			1.66686
															1.88836	1.61823	1.28622	1.63091	1.96635	0.599679									0.880469	15.2293			1.67669
															0.962005	1.67181	2.09574	7.58582	3.63222	5.63881									0.88196	15.7044			1.68273
															5.88451	0.719724	3.7826	2.04366	2.01864	2.43244									0.882208	15.8348			1.68926
															2.24905	1.9644	3.62227	1.57232	1.96853	3.81118									0.882541	19.1768			1.70104
															6.76716	1.51228	2.10177	0.700527	1.22578	0.558668									0.886715	20.2877			1.71597
															4.98731	2.53851	1.01604	1.19165	1.15621	0.373478									0.892631	21.6616			1.74695
															0.94939	1.69552	3.80533	0.844894	0.957525	1.41885									0.892631	1.38378			1.75107
															1.07684	0.917193	8.56838	1.29682	2.39665	0.630456									0.897769	1.38398			1.75284
															9.98065	4.60754	14.625	0.720291	1.35108	2.03921									0.898114	1.49069			1.75337
															9.74603	1.24712	0.812521	5.04793	1.12888	0.321241									0.899237	1.52244			1.75839
															16.8578	3.34843	0.954966	1.39218	3.65815	6.42396									0.899842	1.58838			1.77227
															1.2567	0.774433	18.1992	1.7003	0.990631	0.956694									0.904106	1.61469			1.77598
															2.2254	1.95495	0.625823	5.46824	1.09519	11.8506									0.912498	1.73051			1.78422
															4.40135	0.775024	3.18578	10.7744	4.30538	2.79081									0.913927	1.73753			1.79259
															0.778386	1.68323	8.46099	0.939591	2.52545	1.07523									0.916801	1.7523			1.80976
															2.11858	3.60372	6.47668	3.02649	2.62859	2.32673									0.917162	1.76037			1.81441
															17.9943	0.894389	1.25231	4.63832	1.43212	0.550509									0.919241	1.76781			1.84396
															15.7352	5.54192	0.991856	0.636169	3.80766	0.615028									0.920239	1.81839			1.86241
															4.94963	1.10823	5.70571	1.52076	3.11049	2.02613									0.923613	1.8491			1.86702
															6.69533	4.29326	13.7449	10.3711	0.73127	1.47823									0.9284	1.86287			1.87069
															2.00778	5.25194	1.71977	20.1883	2.05745	5.89357									0.931092	1.86871			1.87726
															0.776044	0.668146	1.51178	3.11652	3.83506	0.684719									0.936528	1.89908			1.88701
															3.278	1.19261	2.3998	1.49556	0.513055	0.810933									0.939272	1.9047			1.91765
															1.24758	0.770324	0.976362	1.33009	2.00286	0.398816									0.941079	1.93925			1.92445
															3.37173	0.84953	2.48431	11.7869	2.33942	0.374635									0.943947	1.94637			1.92767
															3.08753	3.45722	1.13718	15.7741	4.90873	1.08231									0.944715	1.97679			1.93616
															2.88601	10.284	8.38799	0.61036	0.777078	1.22932									0.946834	1.97849			1.93737
															6.33299	1.13168	5.37087	2.10245	1.27615	3.74966									0.947897	1.98119			1.93773
															2.41769	0.925757	3.85239	0.59331	0.589774	26.9266									0.949351	2.0199			1.94368
															1.39285	6.36008	10.8049	2.12068	0.85371	1.24818									0.950908	2.04149			1.95831
															2.77352	6.04268	2.97681	3.97979	5.43441	0.667587									0.953449	2.05748			2.00787
															4.31695	0.915747	2.27872	7.77892	4.30663	1.78924									0.953449	2.10522			2.00857
															10.5307	1.3008	1.82903	2.12699	1.83969	0.360439									0.954528	2.15064			2.00955
															3.84862	3.14385	2.00464	1.73354	9.84883	3.16878									0.958574	2.17497			2.01244
															12.1353	2.02088	8.36759	7.63071	0.993068	1.10072									0.959368	2.20359			2.02438
															5.18747	1.45595	12.0447	10.3015	9.71241	0.751051									0.962158	2.24366			2.04959
															4.20479	1.29335	1.66901	0.556841	0.999325	7.83617									0.962658	2.24741			2.06562
															41.028	0.439175	0.95038	4.65095	2.33655	4.55796									0.964362	2.25888			2.07296
															1.20286	0.522695	3.35768	1.81183	1.1178	4.59253									0.964864	2.28459			2.07752
															1.81407	4.73776	0.995598	0.698977	4.49754	3.6131									0.967183	2.30107			2.09028
															2.73855	1.39165	0.990615	0.562229	1.11667	1.8921									0.968195	2.32028			2.09302
															9.49827	0.706834	1.81888	8.05257	1.26795	1.05251									0.970734	2.34349			2.1116
															8.65048	1.42307	3.4512	2.44152	4.54671	1.38537									0.972469	2.35785			2.11951
															6.38996	0.833504	2.29247	6.32138	0.926173	3.33613									0.976269	2.41308			2.12803
															1.9412	3.92526	0.779327	0.714387	1.12033	2.20401									0.97756	2.43872			2.14782
															3.45838	0.905446	0.859884	3.196	1.10721	0.722271									0.977818	2.44796			2.14905
															4.39861	2.02189	1.40533	4.64543	2.5428	0.71548									0.977818	2.44919			2.15566
															1.18626	2.40485	0.821799	3.54054	2.94822	0.963197									0.980205	2.48309			2.15746
															4.21409	1.4763	0.751701	2.82182	1.1393	2.4824									0.983546	2.48835			2.16289
															1.15829	2.30207	7.12637	8.54318	9.24352	0.566837									0.986489	2.50153			2.16608
															3.44108	1.14464	0.533468	1.23579	5.19871	2.74895									0.986489	2.50493			2.16708
															2.33098	0.612752	0.883557	2.474	1.26669	1.09515									0.989452	2.50655			2.1718
															12.2536	0.709672	1.12613	1.33766	1.27067	1.28466									0.989664	2.5098			2.17589
															1.28208	0.654484	1.86129	0.863807	1.38651	1.5378									0.992862	2.51371			2.18397
															1.09644	6.91588	8.90254	29.4446	6.07192	3.06356									0.994791	2.51977			2.18608
															3.06688	0.54135	2.23529	1.41142	1.28874	1.56325									0.995435	2.52141			2.20309
															0.731478	1.00271	4.07201	0.786648	0.962505	1.57072									0.996297	2.5318			2.23062
															1.45625	1.40966	0.927734	0.520705	2.58048	2.0798									0.998024	2.5625			2.23882
															9.52678	3.08562	1.19048	2.59009	4.43804	0.676379									0.998348	2.58755			2.24129
															8.97174	2.35789	1.10774	3.94306	1.09871	2.09714									1.00074	2.59834			2.24511
															1.6561	1.80586	1.21081	4.5377	0.960632	5.65199									1.00161	2.61117			2.27038
															1.73988	10.5894	2.06567	3.82433	0.738444	8.63084									1.00577	2.61399			2.27611
															7.14426	1.55926	6.19411	7.11221	1.75881	4.40054									1.01008	2.61488			2.31547
															2.17611	8.93407	0.800472	2.02903	9.0818	21.2505									1.01152	2.62038			2.31821
															4.05403	1.55271	0.73712	1.88514	1.37322	2.15979									1.01275	2.63128			2.32451
															0.739341	1.4369	0.92233	3.05438	16.8283	4.53732									1.01331	2.63487			2.32935
															1.48027	1.29997	1.62588	1.65016	1.46956	0.998785									1.01611	2.63541			2.33859
															2.18418	2.16108	8.90514	0.846876	1.21074	1.29662									1.02268	2.65647			2.34563
															6.53696	2.16166	1.78337	3.18275	1.50491	8.09035									1.02668	2.65885			2.35588
																2.64648	5.269	0.552912	7.75314	8.36377									1.02703	2.66234			2.35675
																0.913073	0.875737	4.74592	2.4195	2.97108									1.03073	2.68496			2.36143
																2.28307	1.67904	0.554276	0.975187	1.68909									1.03119	2.69529			2.37565
																6.47465	2.77291	5.62828	1.73986	0.481712									1.03224	2.70172			2.38638
																4.37882	1.10542	1.22769	3.17214	0.576136									1.03434	2.70172			2.38706
																1.47711	11.0347	0.619333	1.07478	3.62186									1.03709	2.70533			2.40635
																1.78839	0.933202	1.1669	3.19865	2.57941									1.03727	2.73376			2.42625
																1.59537	6.83453	0.510039	0.763715	1.84343									1.03785	2.74527			2.4309
																0.952214	1.17866	0.7424	3.8609	6.51395									1.03821	2.75787			2.43777
																1.19876	1.24934	3.60865	2.14024	7.9709									1.03844	2.83711			2.46803
																0.834874	4.87179	0.675621	1.02944	0.883846									1.03907	2.84216			2.47298
																0.921769	0.93412	4.22071	10.8024	2.23518									1.03939	2.84469			2.4761
																2.94636	4.15864	0.530319	3.74557	0.813341									1.03986	2.85847			2.48612
																0.868404	0.901499	4.65041	1.23327	1.74777									1.04116	2.86724			2.48965
																3.48031	6.25732	5.43632	2.46654	1.47039									1.04294	2.91258			2.49148
																1.52076	8.75374	1.77568	10.296	1.28849									1.04294	2.91769			2.50852
																0.956021	16.3511	1.83219	6.77188	1.11355									1.04473	2.92931			2.54159
																2.76761	6.92084	0.668828	2.58875	1.47514									1.04545	2.92998			2.56828
																1.64022	1.04672	1.8909	2.87536	0.862149									1.04713	2.94555			2.59761
																0.497796	7.20009	8.84902	2.15165	8.70551									1.04725	2.95854			2.59807
																0.543885	0.829984	2.03187	3.70392	1.15389									1.04749	2.96911			2.60256
																0.959179	4.0607	3.96537	3.06911	21.5336									1.05038	2.97142			2.61044
																0.218972	8.99408	0.567914	3.65514	16.9221									1.05171	2.97188			2.61066
																2.03759	2.53266	1.29765	5.51335	8.20815									1.05207	2.98489			2.61258
																6.61244	1.07442	1.93604	1.6155	2.02347									1.05506	2.98652			2.6168
																1.00743	1.3479	1.75419	19.6867	3.21016									1.0572	2.98745			2.62331
																3.31431	10.3373	6.19268	1.57762	4.66534									1.05793	2.99307			2.663
																0.942937	6.39731	2.12556	5.45745	1.23505									1.05855	2.99331			2.671
																1.12479	1.76942	0.526508	7.31229	0.753116									1.05891	2.9986			2.68489
																3.42749	0.903901	0.892006	2.86701	2.14495									1.05904	3.0006			2.68593
																3.42749	2.83019	6.41606	5.33027	0.727772									1.05916	3.00178			2.69674
																21.2907	1.1998	0.840027	3.13409	3.80639									1.06064	3.01697			2.72364
																4.00394	5.12185	4.22306	1.92418	3.10269									1.06254	3.02894			2.75748
																1.01676	2.82178	0.405633	3.15636	7.91867									1.06293	3.03208			2.76095
																1.07369	1.77272	0.699557	2.64818	1.45632									1.06436	3.05933			2.77072
																3.95524	4.80891	3.91081	4.34328	4.38527									1.06623	3.06105			2.79334
																0.92787	0.91311	0.527222	3.54642	0.707472									1.06648	3.06869			2.80622
																2.13386	0.748739	3.31584	1.00703	0.776749									1.07245	3.07538			2.8125
																12.4228	1.06407	2.85714	0.940691	1.43054									1.07454	3.07787			2.85147
																1.52247	1.22265	3.39376	1.24224	11.9891									1.07492	3.08735			2.88617
																5.76868	0.799663	7.19471	2.32391	0.935139									1.07709	3.09715			2.90236
																0.763954	1.01236	0.341577	1.25736	2.78576									1.07862	3.10346			2.91352
																0.925546	0.902184	0.583247	1.58948	0.928168									1.0808	3.10371			2.91824
																2.81056	3.78411	1.64106	2.25374	5.16639									1.08299	3.10612			2.92642
																1.30981	2.58997	0.877757	0.931027	5.95723									1.08377	3.10929			2.96995
																1.49211	4.23351	2.17575	2.28505	12.8768									1.08481	3.11515			2.98384
																1.60714	1.10748	0.852733	0.670542	1.07201									1.08649	3.12436			2.99162
																10.1684	0.784605	2.30008	2.68338	4.70892									1.08786	3.13337			2.99513
																3.62687	4.99081	2.34288	0.832427	0.531909									1.08832	3.13777			2.99557
																1.31426	2.02386	7.37239	0.55582	1.83233									1.08832	3.14608			3.00076
																1.07426	1.02881	11.225	2.21681	0.726485									1.09199	3.15026			3.00506
																0.924704	1.26129	0.508807	1.28057	3.75337									1.09463	3.15235			3.01209
																1.7992	1.30854	0.974364	1.69536	0.559428									1.09529	3.15287			3.0316
																3.11256	5.05642	0.659147	0.847196	1.76833									1.09595	3.1547			3.04548
																0.782333	2.58503	0.86796	2.76985	0.629635									1.09595	3.17448			3.07105
																0.637147	2.75922	3.29316	0.616891	1.03841									1.09662	3.17927			3.09645
																6.4083	1.4853	14.7084	2.9396	8.18869									1.10196	3.18113			3.15194
																1.27891	2.38036	1.32065	5.22646	1.06561									1.10614	3.18888			3.16935
																1.37657	6.3249	1.56437	1.28799	8.83138									1.10641	3.19049			3.17267
																7.11784	1.04281	3.68038	0.564008	0.582341									1.11008	3.2083			3.17836
																6.29118	0.803451	1.87084	6.87328	6.36616									1.11144	3.21347			3.19789
																4.23349	2.63962	3.43605	1.47812	2.97251									1.11199	3.21728			3.20586
																2.32065	17.5115	1.31812	2.73068	0.626659									1.11226	3.22029			3.20781
																2.86671	2.59705	0.532217	2.17376	0.844257									1.11391	3.22275			3.21563
																1.78681	0.967808	2.92478	0.829783	2.83673									1.11446	3.22303			3.23561
																2.85363	1.03126	1.29367	1.83892	2.75525									1.11556	3.22412			3.25658
																2.11334	0.736777	11.2134	0.77885	4.10131									1.11556	3.22605			3.26316
																1.2636	0.831292	1.32313	0.774368	2.33546									1.11648	3.23735			3.27671
																0.686771	1.50032	6.56707	2.05032	1.20499									1.11653	3.24095			3.28478
																0.793326	2.29506	7.33406	0.919843	1.03371									1.1186	3.24845			3.30457
																1.90398	0.721446	2.05404	3.17441	0.647597									1.11888	3.25683			3.30662
																1.19453	1.58571	3.23865	3.09909	0.519206									1.12097	3.26498			3.33676
																2.35857	0.43799	1.59338	1.54739	4.54895									1.12195	3.2871			3.33821
																0.597882	2.272	1.7793	0.665618	1.82406									1.12898	3.29139			3.3741
																3.74568	0.628806	1.81075	1.88818	1.60612									1.13011	3.32206			3.38635
																1.11339	0.825226	1.05323	2.02139	0.456911									1.13054	3.3263			3.39111
																14.6411	8.07213	3.15576	4.32846	0.400526									1.13096	3.34442			3.41276
																3.17826	4.62783	1.03735	1.61933	1.47395									1.13139	3.35393			3.42006
																3.00844	2.30247	5.3897	2.17111	0.519535									1.1331	3.37584			3.42168
																0.867293	3.59542	1.05953	8.61215	1.6792									1.13553	3.37735			3.43205
																0.85453	0.819814	0.751226	2.08107	1.26159									1.1361	3.38311			3.43254
																1.31681	3.65314	0.590675	8.14862	0.627041									1.1374	3.38615			3.43403
																1.46118	7.24085	2.24467	1.00475	1.52383									1.13797	3.39133			3.46866
																4.78376	1.89798	0.490253	1.53668	1.59821									1.14	3.40727			3.48112
																1.55568	0.794182	4.06732	1.62436	2.31983									1.14333	3.41345			3.48481
																1.83108	2.24321	1.50297	1.33323	1.05508									1.14552	3.41934			3.50286
																1.91655	2.11064	0.592406	1.58494	1.26489									1.14655	3.42806			3.52806
																1.10312	1.15012	6.7385	2.43609	1.0306									1.14699	3.42962			3.576
																1.10975	2.48691	0.955577	2.75269	0.536423									1.14919	3.43431			3.59875
																5.27123	1.99979	1.69745	1.05814	9.14296									1.14993	3.44091			3.64187
																7.38515	0.669203	4.05652	6.9827	2.30454									1.15052	3.44185			3.65991
																2.28114	2.90094	0.67472	0.718725	0.910885									1.15081	3.46181			3.74008
																3.99574	0.793916	6.87467	1.55715	5.41816									1.15437	3.46596			3.75114
																1.84521	6.66343	0.687241	2.14593	0.583499									1.15646	3.46852			3.79031
																5.87711	5.82822	1.88666	0.264455	1.55614									1.15683	3.47173			3.79649
																2.22536	10.4533	2.87193	0.410937	1.977									1.15818	3.48719			3.79833
																2.42783	7.25997	3.76901	2.94496	5.38179									1.15885	3.48946			3.80991
																1.0037	1.6323	3.53373	0.409573	0.911491									1.1593	3.51051			3.81518
																0.761521	0.783699	5.44394	0.682601	0.931535									1.15945	3.52088			3.84457
																1.07825	0.501055	2.00994	5.85241	0.836353									1.1605	3.53899			3.85114
																1.00669	1.36638	0.644359	1.48256	1.20146									1.16239	3.5415			3.90899
																1.12729	6.88206	1.80536	1.33323	4.109									1.16246	3.5425			3.91328
																5.96791	3.13635	8.63164	0.64634	0.583748									1.16307	3.55106			3.93242
																3.52673	0.867105	2.99585	1.06041	0.705287									1.16317	3.56577			3.95148
																0.830015	1.7207	5.91315	0.830404	1.95357									1.16322	3.56882			4.01899
																0.942281	2.04653	0.707983	3.31171	13.0077									1.16382	3.56984			4.03182
																4.06703	3.99736	1.33501	2.95427	0.720624									1.16793	3.60041			4.07908
																1.86126	1.87636	0.834021	4.02508	0.495837									1.16958	3.6011			4.15358
																1.60102	2.97061	1.62959	0.714792	1.35268									1.16976	3.61031			4.20704
																2.3675	16.3006	5.49191	0.644744	0.40427									1.17053	3.62555			4.21181
																2.12827	0.89877	2.27634	4.10216	1.14889									1.17376	3.65929			4.29247
																2.87652	1.97793	4.22356	1.17518	3.028									1.17407	3.67316			4.29829
																2.08676	0.905279	9.16176	0.824545	1.0597									1.175	3.68059			4.31427
																3.62084	4.37615	4.89056	10.1261	7.25331									1.17531	3.68241			4.31769
																1.01982	1.89193	0.801363	2.28682	0.798639									1.17608	3.69408			4.31934
																7.66258	1.70618	3.35769	2.79777	1.86858									1.17826	3.69555			4.32037
																14.0415	1.76975	2.23146	1.67553	19.2477									1.18216	3.69995			4.35773
																1.02149	7.09485	1.48698	1.86911	2.03517									1.18224	3.70289			4.46226
																0.94689	1.55891	7.50278	3.11358	9.19239									1.18515	3.71582			4.46255
																5.13582	1.69079	2.60567	1.05738	16.2045									1.18602	3.71656			4.47341
																4.03875	0.542052	0.603006	12.0157	2.04784									1.18736	3.72009			4.56179
																1.12045	1.8154	2.5434	1.49102	4.6893									1.18974	3.72139			4.58129
																1.30834	0.725579	1.36107	0.848329	2.2981									1.19059	3.72511			4.62768
																3.0223	4.21006	0.533791	0.789651	1.00122									1.19405	3.73034			4.66697
																1.38171	1.37145	2.83299	12.3946	0.723543									1.19614	3.73746			4.6938
																1.7087	1.41299	4.18114	2.49005	2.45705									1.1984	3.74498			4.7378
																1.2281	1.26532	1.24324	0.90818	1.2173									1.19921	3.74894			4.86612
																2.08301	0.839519	3.58087	3.91364	0.678557									1.19937	3.75937			4.87177
																11.2396	1.89092	0.603582	7.01105	0.537616									1.2027	3.77042			4.97451
																2.83374	0.816993	4.29725	0.728989	1.33583									1.20311	3.77081			5.23999
																2.37928	3.65416	1.65358	6.99248	3.87276									1.2036	3.78001			5.30266
																1.12169	3.01971	0.466501	2.16846	4.43617									1.20934	3.78155			5.62441
																5.57422	0.900474	6.00198	0.834147	2.20381									1.20951	3.79081			5.68287
																3.71912	0.802907	0.704726	1.81599	1.51428									1.2105	3.80129			5.83285
																3.74195	0.224226	7.07686	0.75399	1.84882									1.21199	3.80363			0.479456
																7.02419	3.97922	3.17027	2.2122	1.16369									1.2147	3.82008			0.58052
																6.91327	5.46165	1.93604	0.970498	6.90588									1.21576	3.82599			0.631463
																5.10678	0.938859	1.40965	0.800324	0.956917									1.219	3.83549			0.658696
																4.76218	0.552711	8.69916	1.65936	2.30648									1.22026	3.88131			0.667659
																1.10522		1.21705	4.58544	4.73842									1.22147	3.88212			0.679243
																4.16496		1.19334	1.89705	0.904468									1.22169	3.88498			0.680299
																1.11584		5.71186	1.08875	0.979033									1.22237	3.89972			0.696009
																1.08835		1.04897	0.632621	2.08103									1.22237	3.90013			0.69707
																2.43632		0.990594	0.818517	1.05063									1.22338	3.90178			0.69783
																4.27445		6.00071	0.78923	7.16853									1.22474	3.90673			0.698236
																12.2481		4.82347	0.674104	17.7143									1.22678	3.91957			0.714245
																1.32109		1.76841	7.8811	5.25									1.22814	3.92373			0.725057
																2.26652		2.34326	15.447	0.960047									1.22934	3.94596			0.789856
																1.18237		11.0717	6.45494	0.873883									1.23363	3.95441			0.790053
																1.58851		0.849009	2.79572	3.8366									1.23372	3.95866			0.838035
																6.02222		8.26543	0.741774	0.88537									1.2345	3.96248			0.889325
																1.64309		1.80439	0.770338	11.0546									1.23467	3.98303			0.900882
																1.47016		2.5418	0.634927	0.987503									1.23558	3.98648			0.909564
																6.68146		3.16481	0.27706	1.03138									1.23562	4.0121			0.943659
																1.64242		2.13622	1.31859	0.859623									1.23588	4.01385			0.945677
																1.5259		1.47699	3.26945	11.9448									1.23727	4.01582			0.949351
																1.41048		2.81198	1.86577	1.02725									1.23953	4.02285			0.952274
																4.65369		8.21417	0.695427	1.27115									1.24128	4.02615			0.958029
																1.68672		0.802126	2.38924	0.892485									1.24186	4.03322			0.976682
																3.63433		2.18359	7.35022	0.886707									1.24233	4.03366			0.988339
																3.07955		6.4733	4.97436	5.35375									1.24426	4.03986			0.989134
																1.62926		0.589298	0.924053	0.928588									1.24514	4.04297			0.992862
																4.1332		2.5699	2.52945	0.931113									1.24655	4.04342			0.992969
																9.83997		2.39064	1.07452	15.1923									1.2469	4.06354			0.997159
																10.354		2.92704	0.850278	1.19552									1.24743	4.08615			1.0123
																14.1708		0.703745	1.1612	4.24483									1.24796	4.08911			1.01673
																3.05524		2.12633	0.483348	2.76204									1.24885	4.09482			1.0433
																2.19256		9.59658	5.10812	3.48664									1.24974	4.09939			1.05341
																3.23132		5.20062	48.1091	3.08252									1.24974	4.1049			1.06299
																1.25812		9.11303	3.7993	9.72544									1.2508	4.14906			1.07619
																1.53107		3.29907	1.94493	1.9183									1.2508	4.1675			1.0895
																1.53802		0.733672	1.35686	5.86721									1.25128	4.17989			1.0916
																1.53512		6.00198	1.92501	1.60759									1.25169	4.19476			1.09569
																2.22253		7.62731	16.5062	19.7507									1.25205	4.19717			1.09821
																3.43473		3.23883	6.6596	3.25852									1.25223	4.21802			1.10384
																2.47413		1.44305	1.2576	4.28691									1.25941	4.22486			1.10519
																4.88876		1.36659	0.320835	1.94187									1.26158	4.24231			1.10899
																4.85084		2.15106	0.941888	4.12965									1.26176	4.24404			1.11418
																1.87673		0.683478	0.650791	5.51544									1.26231	4.24651			1.11985
																2.86469		6.13471	0.371228	10.7819									1.26449	4.2508			1.12222
																5.88278		0.789474	1.42706	2.39638									1.2665	4.25594			1.15773
																1.14636		2.67964	0.404389	16.4128									1.27045	4.26092			1.16035
																1.68393		1.68819	0.634791	5.38673									1.27054	4.26391			1.16625
																3.37905		0.633856	3.64614	2.36285									1.27128	4.26891			1.17109
																1.51397		0.740551	1.16776	0.867427									1.27554	4.28247			1.18985
																1.65715		8.67983	0.744634	1.16667									1.27582	4.29055			1.19006
																3.01894		2.81028	3.31212	1.27688									1.27587	4.29055			1.19414
																5.34166		0.53651	2.09461	5.52409									1.27759	4.29232			1.20753
																3.78844		0.489921	0.726247	5.22884									1.2789	4.32115			1.21448
																2.20325		3.98785	103.511	4.25656									1.28002	4.32681			1.22729
																1.45282		3.58892	11.8723	7.78588									1.28379	4.33197			1.22797
																3.03358		4.7243	13.8383	3.74909									1.28681	4.3465			1.24725
																3.03132		0.634891	0.861494	0.809177									1.28986	4.35249			1.2574
																5.28437		4.92827	3.00365	1.89968									1.29369	4.35537			1.26993
																5.00616		2.60971	0.871069	7.77483									1.29388	4.37033			1.27036
																4.41728		3.12693	0.8259	1.16966									1.29417	4.37165			1.28134
																12.1707		1.37701	0.842109	1.25888									1.29445	4.3854			1.29053
																1.38974		3.66251	0.161186	5.05768									1.29503	4.38664			1.29702
																1.18929		4.9575	0.624237	2.87611									1.30162	4.39765			1.30611
																1.02496		0.867364	0.193062	1.11084									1.30337	4.40086			1.3434
																2.23474		1.92792	0.281058	7.61223									1.30376	4.40998			1.3476
																0.648015		5.30486	0.6986	0.670638									1.31144	4.42906			1.3495
																10.8632		1.08001	1.74335	0.587924									1.31144	4.43268			1.35157
																1.47123		10.4529	0.381989	0.861245									1.31382	4.43268			1.37192
																1.6422		0.811136	0.631631	0.942431									1.31481	4.43376			1.39572
																2.86975		2.1861	1.48217	1.06368									1.32002	4.43612			1.39888
																1.5151		0.976057	2.34177	2.99708									1.32092	4.43894			1.40326
																1.45751		2.09606	0.211537	0.739428									1.32415	4.44796			1.41118
																1.31341		1.77639	0.62877	0.98325									1.32669	4.4485			1.42589
																1.38832		4.50305	0.619948	1.05875									1.32954	4.456			1.43838
																1.50055		5.12548	0.385236	0.818526									1.33303	4.45619			1.43888
																1.08661		6.70698	0.453951	2.58672									1.33324	4.45949			1.45033
																4.76181		0.994883	1.99212	1.96462									1.33365	4.45949			1.48587
																1.62991		1.69092	0.492733	1.86773									1.33447	4.46059			1.5084
																1.71882		25.4095	0.613652	1.03293									1.33509	4.46225			1.54197
																5.55707		21.4363	0.200968	0.835842									1.3355	4.47262			1.57529
																1.20766		3.41139	0.98667	4.49464									1.33923	4.47831			1.59144
																9.24164		6.74736	0.558406	0.949619									1.3393	4.47942			1.59645
																7.68673		2.58205	0.13209	0.94612									1.33985	4.48834			1.5984
																5.29814		0.532217	0.443368	1.47276									1.34048	4.48946			1.60243
																1.38927		1.08418	0.914492	0.974389									1.34069	4.49226			1.617
																1.69516		4.54295	0.266119	3.32751									1.34372	4.4924			1.63504
																13.8005		3.88498	0.81218	1.59428									1.34571	4.49254			1.68159
																3.98139		12.5746	6.16235	1.52223									1.34634	4.4945			1.6863
																1.03383		1.01741	1.75951	0.745126									1.34961	4.49842			1.71459
																1.12076		0.549337	1.13392	1.31995									1.35099	4.5018			1.73701
																0.967627		1.34014	0.32109	1.28106									1.35332	4.50743			1.78483
																1.23481		0.521295	11.3441	0.965574									1.35354	4.50799			1.84061
																8.06548		0.56067	0.82654	2.1499									1.35439	4.51874			1.89855
																3.05946		0.619485	0.57511	1.32677									1.35567	4.52158			1.9016
																2.06818		1.21881	1.15778	0.374294									1.3561	4.52442			1.92136
																8.31666		4.79532	1.03407	14.6061									1.35786	4.53582			1.92997
																3.52865		4.25864	0.908799	2.90154									1.35974	4.53897			1.94883
																3.60906		3.54346	0.703413	0.660186									1.35974	4.54212			1.95349
																5.23031		2.39869	0.539349	1.3481									1.36212	4.54384			1.98777
																9.30815		0.877401	0.313011	6.31876									1.36233	4.55247			2.00536
																3.15238		0.38252	0.736729	0.872584									1.3633	4.5542			2.00648
																2.70369		4.51339	0.68077	4.21148									1.36558	4.55695			2.0171
																5.13096		5.08917	1.22932	1.07425									1.3674	4.56578			2.04037
																1.23369		3.3745	0.950964	3.23849									1.36785	4.57042			2.0999
																1.15319		0.632666	0.505003	3.44065									1.3717	4.57333			2.1067
																2.6814		0.591228	0.460804	0.809655									1.37544	4.58443			2.11318
																1.39069		1.34192	0.284661	2.83444									1.37988	4.58853			2.12822
																4.64571		3.48581	2.17447	2.58374									1.38162	4.59088			2.1646
																3.74539		0.729122	0.278188	3.46751									1.38569	4.59147			2.19708
																1.2307		1.15715	6.35336	1.70947									1.38682	4.59382			2.19909
																3.4198		0.546605	4.08481	9.46774									1.38851	4.59941			2.21045
																2.22557		3.08608	0.982142	4.9092									1.38885	4.59971			2.22104
																1.30456		0.587176	0.361086	3.43777									1.3893	4.60148			2.23882
																1.17486		0.351823	2.52738	0.844952									1.3893	4.60532			2.25176
																1.07854		1.21456	0.194969	1.0856									1.38972	4.61688			2.26276
																2.85363		4.54353	1.00783	5.26907									1.38975	4.61907			2.28822
																8.23589		0.494377	0.97701	1.94647									1.39028	4.62224			2.28915
																4.66705		0.476348	0.206232	0.946992									1.39384	4.62642			2.2996
																0.961903		1.58514	0.823424	0.801913									1.39468	4.62881			2.31245
																1.0037		0.705021	0.263389	1.97311									1.3959	4.6342			2.33816
																3.40239		0.525031	0.322302	0.742099									1.39849	4.6354			2.36864
																9.96768		0.748889	0.691601	2.82535									1.39865	4.64202			2.39095
																7.18409		1.47829	1.06168	6.26781									1.40072	4.64623			2.3957
																3.75346		4.54847	0.34421	0.78913									1.4021	4.65227			2.3988
																3.62299		0.838031	1.37567	0.732834									1.4021	4.65409			2.42868
																3.5894		0.760493	2.02508	2.85678									1.40511	4.65409			2.43687
																2.36337		0.623766	0.242439	1.09282									1.40581	4.65772			2.43793
																3.33106		0.685796	2.92942	3.72417									1.40744	4.65894			2.46523
																3.0518		0.810031	0.141727	2.26454									1.41047	4.65954			2.47308
																1.16743		0.904779	0.742667	1.59852									1.4105	4.66745			2.47516
																5.47548		0.601786	0.391726	1.53035									1.41282	4.66806			2.47614
																2.43049		0.440408	1.84172	5.22299									1.41329	4.67967			2.49194
																5.33745		1.00099	0.382779	1.11325									1.41353	4.68478			2.49616
																1.08458		0.840399	5.9798	1.59852									1.41518	4.68766			2.5056
																4.93325		10.8458	1.73307	3.63789									1.41541	4.69094			2.51546
																2.62682		0.911961	0.216223	4.54837									1.41577	4.6969			2.51805
																3.22235		1.19673	1.73267	2.52628									1.41778	4.69876			2.51912
																8.56992		2.94152	2.95694	0.969104									1.41884	4.7093			2.5405
																7.00862		3.06782	0.605618	1.57917									1.42039	4.71272			2.54114
																1.12729		2.26546	3.15412	1.15877									1.4217	4.71739			2.542
																0.803518		0.643375	0.323798	2.44875									1.4223	4.72114			2.54698
																1.77433		3.2409	0.803801	6.85748									1.42469	4.73053			2.54994
																5.95517		1.07921	1.7368	1.08303									1.42493	4.7425			2.58126
																0.817743		2.53595	1.13183	0.906264									1.42553	4.74281			2.60437
																6.06264		8.75409	0.470146	1.8307									1.42589	4.74692			2.60539
																1.80186		1.07507	2.0414	2.0842									1.43055	4.74945			2.6082
																12.9237		1.8302	0.965085	2.23012									1.43168	4.75326			2.63702
																3.55229		1.34014	5.29061	4.58274									1.43217	4.75961			2.64168
																1.05147		1.40612	1.62606	5.41251									1.43314	4.75961			2.67634
																0.765104		7.98578	0.766747	1.14712									1.43362	4.76088			2.7117
																2.20884		0.943625	4.47569	1.92234									1.43508	4.76902			2.72558
																1.74202		6.72207	2.19173	3.30926									1.43508	4.79038			2.72719
																0.672123		1.91768	0.750549	0.936631									1.4363	4.80008			2.76844
																8.66045		1.38569	0.496478	6.84019									1.43679	4.80333			2.77967
																14.2905		1.98158	1.36836	1.04157									1.43679	4.80398			2.78071
																1.16743		7.80293	1.87242	1.07425									1.44121	4.81027			2.81127
																0.95266		1.08476	4.0161	3.97773									1.44294	4.81048			2.81311
																1.01803		1.1357	0.433311	4.45662									1.44569	4.82684			2.81828
																0.969242		3.68306	0.489474	1.02163									1.4469	4.83869			2.84162
																3.39978		1.29982	0.378602	11.9593									1.44715	4.84796			2.89801
																1.90354		9.53174	0.286627	9.35991									1.44802	4.85726			2.94502
																1.61374		4.35588	0.580979	1.10785									1.44839	4.85826			2.95713
																1.05832		0.833196	0.520633	15.4368									1.44964	4.86126			3.02127
																1.46857		1.8757	1.39698	4.27724									1.44964	4.86727			3.07931
																2.17089		2.55906	0.834618	6.41864									1.45001	4.87196			3.10404
																6.35819		4.39183	1.75118	10.6026									1.45054	4.87196			3.10674
																2.41748		1.43364	1.31073	1.80496									1.45064	4.87397			3.12098
																6.89919		0.891692	0.66343	19.1785									1.45189	4.87598			3.12253
																7.51942		1.17585	0.415863	0.965914									1.45202	4.878			3.23805
																2.52877		4.19734	1.69806	5.64268									1.45231	4.87851			3.25443
																3.03471		1.83751	2.64377	4.87715									1.45314	4.88406			3.26292
																7.27842		9.76497	1.22297	2.69266									1.4539	4.88406			3.31788
																1.72905		2.75878	1.24958	9.03325									1.45642	4.88811			3.34348
																3.95813		1.1602	1.29677	2.09056									1.45844	4.88946			3.37589
																1.22035		2.32628	4.17605	1.31069									1.4592	4.89149			3.41717
																3.72082		1.46522	2.58298	14.9544									1.4614	4.89217			3.42222
																2.03555		0.921604	1.97906	6.63813									1.4651	4.8942			3.45047
																13.7597		1.28921	1.47358	1.18041									1.46595	4.89691			3.48771
																2.96499		10.2466	2.85265	0.842353									1.46651	4.91667			3.491
																1.37563		11.4395	1.78748	0.844778									1.46659	4.91817			3.51486
																4.92131		0.911303	0.596828	1.02699									1.46775	4.91872			3.51947
																1.45961		3.78227	0.803983	3.1066									1.46891	4.92902			3.51951
																1.33322		1.29251	0.753478	1.09808									1.46942	4.94098			3.53636
																1.54798		1.30418	0.805039	1.87412									1.46968	4.94214			3.58292
																5.0908		0.685238	3.58345	2.82018									1.47028	4.94976			3.59545
																8.99905		5.09474	4.72698	1.01132									1.47097	4.95185			3.64313
																10.7337		1.43445	1.66345	4.19143									1.47486	4.95324			3.64568
																2.15022		3.03058	0.519354	7.63755									1.48008	4.9558			3.68461
																10.9348		1.12936	1.6398	3.05199									1.48139	4.95812			3.73933
																1.30122		0.793937	0.375433	14.4406									1.48148	4.96021			3.74084
																1.26992		3.29746	0.342063	1.19656									1.48455	4.9637			3.79973
																10.5756		9.58748	0.834095	9.86851									1.48693	4.9658			3.96677
																2.19968		17.7058	4.51245	9.49326									1.48808	4.97071			3.96752
																1.23556		1.12986	0.556447	11.85									1.48841	4.98337			4.00945
																1.17384		1.8922	1.76388	3.54072									1.48918	4.98902			4.02304
																3.96585		5.65689	0.463376	4.1008									1.49296	4.98973			4.02832
																5.64387		19.9516	0.549765	1.31825									1.4952	4.99256			4.09593
																1.44791		9.8827	3.45146	3.71183									1.49775	5.00036			4.15412
																1.79589		1.23624	1.25736	9.3238									1.49789	5.00108			4.21444
																1.08026		2.76986	0.502205	1.94417									1.49944	5.0057			4.22717
																9.64794		21.1967	2.00515	2.61803									1.50099	5.00748			4.23337
																4.64571		8.3883	0.632261	3.50747									1.50235	5.00998			4.29679
																2.08035		0.724731	0.937019	1.08963									1.50321	5.03042			4.36709
																1.2416		6.49326	5.14526	2.91212									1.50425	5.03547			4.36875
																1.75594		0.871702	0.591897	1.00146									1.50725	5.05578			4.42267
																1.2527		0.819021	0.464297	4.52907									1.51013	5.05797			4.48183
																1.09895		0.737956	0.400306	1.28206									1.51096	5.06894			4.51004
																7.3986		0.794686	2.94184	11.4537									1.51142	5.07041			4.62667
																15.1418		3.09648	0.522409	0.960271									1.51165	5.07555			4.70959
																1.33805		3.86468	3.67785	7.6153									1.51316	5.07555			4.75566
																1.00669		4.83783	9.83247	8.04372									1.51441	5.07849			4.80411
																4.45154		0.909336	1.20287	1.10814									1.51612	5.08291			4.80851
																10.7086		5.92337	0.334766	3.88497									1.51955	5.10366			5.42637
																1.08632		2.52624	0.408894	1.25581									1.5216	5.1044
																1.29171		5.45209	1.00203	0.929848									1.5229	5.11224
																1.63878		4.71373	0.41327	3.64273									1.52318	5.11486		Fig. 3E right panel statistic summary
																2.98897		15.7853	5.7468	1.96933									1.52388	5.12085		statisitic method	t-test
																1.02729		8.53623	1.02162	2.38479									1.52459	5.1246		P value	0.0062
																1.06861		1.17531	0.892843	1.70286									1.52543	5.13666		P value summary	*
																2.80684		1.09109	1.68646	7.04078									1.52684	5.14372		One- or two-tailed P value?	Two-tailed
																6.92504		1.24385	0.524321	1.6254									1.52712	5.1465		t, df	t=2.283, df=220"t=2.740, df=1076"
																1.1681		0.864103	1.9579	4.03734									1.52806	5.156
																2.6288		2.90517	2.1858	1.0022									1.52967	5.15638
																2.46065		3.98241	0.492951	5.58592									1.53698	5.15714
																2.26842		2.3751	0.295338	1.55791									1.53736	5.15867
																3.70331		1.23504	0.364315	0.992512									1.53822	5.15918
																1.08429		4.15964	0.246777	2.35136									1.54052	5.15969
																6.05712		8.96674	0.358811	7.98972									1.54175	5.16784
																0.790087		4.24077	0.258273	1.9054									1.54197	5.20024
																0.746008		4.11869	0.399748	1.0972									1.54748	5.2049
																3.75925		1.46948	2.16002	1.70888									1.54952	5.22209
																1.0333		2.30296	4.71027	1.21138									1.54981	5.22838
																1.08864		2.67036	1.12821	9.37822									1.55108	5.23625
																1.04552		6.21103	0.258483	0.934501									1.55333	5.24178
																2.45471		1.37215	0.309866	4.57657									1.55342	5.24852
																6.74829		3.18058	0.767808	0.882707									1.55391	5.25169
																1.13961		0.849294	0.705256	2.55535									1.55443	5.27632
																1.45075		12.7147	0.581511	1.25427									1.55686	5.27685
																5.39697		5.54276	3.92157	1.37081									1.5579	5.28232
																1.13042		5.54733	0.316198	4.1008									1.55834	5.28409
																1.6131		1.22279	1.68962	1.13383									1.5599	5.29378
																6.7385		1.48939	0.386611	1.17199									1.56109	5.29459
																4.6617		1.26375	0.943388	3.81611									1.5628	5.29621
																3.53325		4.70342	0.711214	2.39662									1.56459	5.3027
																1.31596		1.03459	0.356621	2.6865									1.56594	5.30758
																1.60418		3.25011	2.60603	2.7946									1.56594	5.31083
																1.53744		14.2729	2.63537	9.4629									1.56849	5.31328
																2.63107		3.82665	1.33594	2.2277									1.56879	5.31614
																8.90146		2.65215	0.283824	1.27214									1.57241	5.3235
																4.58114		6.64039	0.295732	6.06047									1.57484	5.32965
																7.20319		0.965247	0.492187	6.756									1.57742	5.33048
																2.80055		1.31812	0.307612	6.12674									1.58422	5.33212
																1.31511		1.64927	0.502888	0.842872									1.59191	5.33953
																1.15058		1.12059	1.58598	0.669									1.59222	5.34946
																2.46065		2.87761	0.795166	1.77392									1.59561	5.35984
																2.50617		2.64383	0.240379	1.38935									1.59676	5.37277
																3.66216		2.22491	2.36901	2.72239									1.59692	5.37612
																1.46486		6.37721	0.519142	1.55193									1.59781	5.3778
																2.22313		0.968205	1.43877	0.98325									1.60022	5.37948
																1.3267		8.16805	2.00696	0.777631									1.60127	5.38676
																1.30581		0.688504	0.352684	0.799261									1.60251	5.41755
																3.10226		3.055	1.31702	1.85844									1.60275	5.42268
																2.97802		4.27575	5.60797	1.70286									1.60625	5.43553
																1.2589		0.92043	0.514481	0.878367									1.60773	5.44414
																1.86382		6.30299	0.414041	6.90202									1.6104	5.45192
																1.15058		27.8512	1.56373	0.474919									1.61072	5.45712
																1.30665		1.07622	1.33403	0.786562									1.61136	5.4632
																2.39118		1.33149	15.2166	0.441496									1.61555	5.46581
																3.68429		4.80971	0.682863	3.26074									1.61781	5.49207
																1.82369		3.82568	0.603971	4.3841									1.61895	5.49207
																4.69038		1.40417	3.41016	0.817711									1.62171	5.50133
																14.8087		4.52147	0.574589	0.824108									1.62498	5.50443
																2.80055		2.01917	0.543375	0.866695									1.62629	5.50708
																2.25458		2.05571	0.73624	3.82292									1.62662	5.50797
																5.09718		0.864398	1.02186	8.91147									1.62711	5.51004
																3.96843		5.76021	2.11543	0.898338									1.62925	5.51211
																1.15058		1.14444	0.770338	0.39689									1.63083	5.51418
																1.29007		5.7937	3.54925	2.24087									1.63305	5.51418
																2.95852		4.59188	0.500056	0.934501									1.63371	5.52219
																1.14185		0.75414	1.35087	1.21031									1.63454	5.52844
																14.8396		2.4436	1.96766	0.718734									1.6361	5.52978
																1.09984		3.34491	0.398296	0.706135									1.63721	5.5557
																2.28756		6.36249	0.387251	0.596718									1.64526	5.56446
																3.17083		1.84455	0.802204	0.527403									1.64644	5.58678
																1.07625		5.89418	0.711585	1.6032									1.64661	5.59045
																1.23933		0.894374	0.430204	1.79589									1.65034	5.60471
																14.3767		3.66996	0.420988	2.41167									1.65278	5.61395
																0.949988		0.881507	0.418686	1.00244									1.65443	5.62602
																1.33673		0.97568	0.998539	0.632057									1.65878	5.63068
																2.39258		0.994296	1.04322	12.635									1.66166	5.65128
																3.55022		1.09796	0.414737	2.96358									1.66605	5.65787
																1.00994		11.3054	0.648321	1.14712									1.66861	5.66212
																3.71063		1.24415	0.550173	3.9308									1.67246	5.67538
																3.88623		2.22051	2.03156	1.44734									1.67422	5.6787
																4.13635		5.3043	1.73251	8.46344									1.67964	5.69492
																1.2739		0.994491	0.33406	2.04938									1.68052	5.69684
																1.75367		2.44262	0.648321	1.40912									1.68201	5.69876
																10.4231		2.81333	3.49639	9.94915									1.68398	5.70981
																1.7123		2.3627	1.87966	0.753116									1.68523	5.72091
																4.80071		2.59964	1.78337	2.85678									1.68558	5.72478
																2.66121		1.3195	0.297455	3.4349									1.68612	5.72931
																1.27071		9.83224	0.885602	9.02536									1.68702	5.73985
																1.96948		16.983	3.09813	0.414423									1.6884	5.74034
																2.38137		1.62019	0.532686	3.4348									1.68899	5.76189
																2.69473		2.78589	1.05625	1.46193									1.69152	5.77834
																11.2448		5.2049	1.10624	2.08791									1.69315	5.78363
																3.13174		23.7398	1.27395	1.73669									1.69387	5.78396
																0.837281		2.73984	10.2108	2.00488									1.6946	5.78959
																2.20984		1.15755	0.554017	4.23281									1.69569	5.79856
																2.16108		2.25318	0.769938	1.01607									1.69623	5.81408
																1.12917		1.53089	0.874299	2.935									1.69696	5.8176
																4.35039		1.20214	0.583	4.17369									1.6975	5.8287
																0.648222		2.01555	0.385905	3.73206									1.69896	5.83173
																3.139		3.5424	0.71826	1.60948									1.70152	5.83325
																0.96878		16.4009	0.403948	1.41397									1.70198	5.85205
																16.437		3.60128	4.18962	17.9694									1.70292	5.85954
																2.70279		3.25011	2.87481	4.27279									1.71242	5.8674
																3.9775		6.17367	0.714562	13.1796									1.71859	5.86946
																0.764673		1.21514	1.68795	2.0581									1.72009	5.87769
																10.445		2.4822	5.63988	0.848266									1.72135	5.89527
																1.08458		12.2397	4.82867	1.8618									1.72213	5.91089
																2.6761		0.848724	2.64608	2.11831									1.72264	5.91219
																2.30442		1.06781	3.70639	3.09257									1.72299	5.91507
																0.896559		3.48942	0.68965	2.55217									1.72399	5.91769
																0.932553		2.48525	0.903101	4.57997									1.72858	5.92976
																1.31938		2.92112	0.603889	1.32143									1.72938	5.94559
																3.12813		2.95441	1.78808	0.636956									1.72976	5.94771
																1.30707		1.04593	0.670441	0.514848									1.73161	5.9493
																5.44906		16.83	0.387556	3.97005									1.73224	5.96864
																1.31002		2.34516	1.53068	4.45984									1.73359	5.97007
																1.30163		1.35378	1.2595	0.686894									1.73966	5.97676
																2.7522		9.76057	0.547596	1.66671									1.73995	5.97864
																1.93203		0.823692	0.460207	3.4994									1.74088	5.98777
																7.90856		1.30351	1.23053	1.76617									1.74092	5.99478
																7.06957		8.37713	0.893382	2.58862									1.74409	5.99694
																1.20587		1.27426	0.39004	8.26137									1.74826	6.03121
																2.83869		1.05356	2.05816	3.55347									1.75068	6.03203
																5.00821		1.62019	0.383175	3.07215									1.75166	6.03559
																3.20668		10.9582	2.66048	2.64018									1.75482	6.03834
																0.382552		0.710471	0.383175	5.2951									1.7572	6.03944
																0.5551		2.76683	2.66048	28.5064									1.75799	6.04494
																0.685266		2.81146	0.508531	1.06866									1.75958	6.06539
																0.829		3.66039	0.503629	0.787316									1.76558	6.0678
																8.05933		2.66403	2.83047	1.23542									1.7682	6.06817
																0.648325		2.92648	2.64897	10.1792									1.76961	6.07484
																2.05303		19.4316	7.1056	1.23208									1.77017	6.07912
																0.926179		1.45217	0.543707	0.916574									1.77082	6.12093
																0.975054		1.4069	7.1629	0.92754									1.77258	6.12434
																0.783992		5.81369	0.640006	6.27448									1.77271	6.12548
																1.42507		1.42797	2.06366	1.2444									1.77495	6.1323
																4.41208		2.37547	8.4716	1.04502									1.77692	6.14372
																10.037		6.32824	1.31507	5.52285									1.77896	6.15404
																1.27509		3.02695	1.18553	8.38191									1.7806	6.16902
																1.91972		6.86634	0.554813	1.53207									1.78347	6.17133
																0.745872		1.10588	0.88625	6.13807									1.78368	6.17307
																0.903333		1.32747	0.986889	1.08761									1.7845	6.1838
																0.931485		8.47522	1.14488	9.41621									1.78774	6.18719
																0.712658		2.72899	1.09008	23.7438									1.79009	6.19924
																2.7578		1.56988	1.54201	8.16358									1.79113	6.20744
																2.53957		6.19675	2.97654	3.00585									1.79204	6.21566
																1.39563		2.24917	7.71007	2.92942									1.79385	6.22116
																1.80881		6.27616	1.56456	2.91212									1.79846	6.22893
																9.39489		1.25031	2.89756	2.6865									1.80067	6.22922
																3.45957		5.23427	3.1648	1.38397									1.80376	6.2393
																0.53061		2.94867	1.57092	12.2474									1.80734	6.25558
																3.15524		6.51585	2.04372	4.71757									1.81562	6.25866
																1.90309		17.5521	12.8874	1.34943									1.81591	6.26255
																1.46486		7.29613	2.48101	5.22441									1.81634	6.27829
																0.630917		2.47128	1.46858	2.37332									1.81958	6.28783
																1.81757		2.51555	0.838399	1.11506									1.82081	6.28904
																0.709548		4.68142	1.06371	1.09021									1.82089	6.29206
																0.98141		2.06791	1.58015	3.46459									1.82212	6.29874
																1.10975		3.86665	1.82083	0.818526									1.82927	6.29995
																5.10166		5.04491	3.17571	2.01224									1.8338	6.30117
																2.41892		9.28375	0.79946	1.07735									1.83491	6.33235
																5.87258		1.37029	0.934161	0.906864									1.8353	6.35707
																4.31987		0.754928	12.0352	0.948742									1.83601	6.35831
																2.45917		2.08798	1.86166	1.80061									1.83779	6.38829
																3.48528		1.161	0.48016	0.825432									1.84001	6.38829
																10.3205		2.101	0.735265	2.03315									1.84046	6.39206
																3.97102		1.66502	1.16899	6.41107									1.84344	6.39773
																1.4461		2.56534	1.39107	1.77956									1.84853	6.40404
																1.62405		6.743	1.05688	7.47091									1.84868	6.40468
																1.53281		13.2463	0.245481	5.54949									1.85169	6.4127
																2.22192		20.0511	0.20056	1.01683									1.85318	6.41544
																6.52279		1.09321	0.34908	1.51484									1.85578	6.43264
																1.33717		3.05254	1.68603	6.57323									1.8576	6.43392
																4.98875		4.60662	3.00372	5.1936									1.86218	6.45766
																2.00296		14.3812	4.1837	1.21784									1.86448	6.45874
																3.6921		1.66887	11.5651	1.89734									1.86632	6.46477
																9.81884		1.63725	1.61061	0.79309									1.86709	6.46994
																0.845818		1.59514	2.22964	4.62986									1.87038	6.48163
																2.72179		1.07783	1.81692	0.859444									1.87158	6.48749
																0.79178		13.3848	0.899716	4.436									1.87165	6.49206
																2.69294		1.87709	1.68114	3.45681									1.87165	6.49729
																0.694516		1.09274	0.510518	1.82731									1.87212	6.51074
																1.36033		4.46292	1.25187	0.449612									1.87398	6.51107
																1.28031		1.03016	0.588914	0.659339									1.87468	6.51718
																1.2454		3.81366	3.05674	2.28067									1.87609	6.5236
																2.12557		17.8622	0.623955	3.19104									1.8789	6.52624
																2.31163		3.06549	5.73921	0.823117									1.88196	6.53352
																1.88049		2.25939	0.183558	7.08448									1.88267	6.55417
																3.83078		0.882815	1.21932	0.869814									1.88393	6.55506
																0.605361		5.57178	0.38397	0.908267									1.8848	6.55684
																0.570126		7.47228	1.5052	2.96465									1.88504	6.57968
																1.69516		6.54157	0.43552	1.166									1.88575	6.59186
																0.426727		2.52308	1.18553	2.41848									1.88646	6.59864
																0.593171		8.1664	0.682548	1.69443									1.88804	6.59864
																1.0951		3.3588	0.342538	0.828594									1.8882	6.60136
																1.2739		1.13113	0.530998	2.10934									1.88836	6.61956
																2.28834		2.28268	0.596534	9.30787									1.89122	6.63421
																1.23971		2.08971	0.220113	3.51698									1.89122	6.63421
																0.483813		1.75582	1.32607	1.174									1.89393	6.63765
																5.52967		1.86325	0.899716	2.45313									1.89433	6.65772
																0.534728		5.14068	0.444233	5.6813									1.89433	6.6591
																0.567262		9.99012	0.216476	1.26587									1.8957	6.67513
																1.86382		1.9126	0.335499	9.57809									1.8977	6.68213
																5.48055		3.14757	0.436194	2.45901									1.89794	6.68493
																2.15393		8.95571	0.261374	2.3841									1.9002	6.68984
																0.570366		3.21872	4.9245	3.6139									1.90036	6.69336
																8.43361		2.75928	0.559898	4.83791									1.90133	6.69735
																8.23615		11.5565	0.463159	0.978566									1.90265	6.7004
																5.20887		2.00595	0.867976	3.69625									1.90375	6.70506
																0.458441		5.6734	1.13552	6.74713									1.90497	6.70959
																1.03911		2.61985	1.43652	5.97934									1.90521	6.72165
																3.18574		1.78875	0.431207	1.11084									1.90648	6.73037
																2.21405		31.9937	3.83713	1.16667									1.90716	6.74091
																0.955571		2.26478	7.5095	6.10006									1.90781	6.75382
																5.83214		11.594	0.704585	1.34677									1.90814	6.76355
																1.46276		3.09364	0.255597	2.83575									1.90871	6.77621
																1.98923		10.5187	0.238328	1.31783									1.90928	6.78056
																4.79646		1.46692	0.398654	7.06708									1.90961	6.78371
																2.39399		1.5573	1.14962	2.26329									1.91206	6.8061
																1.75367		1.48676	0.941788	1.26275									1.91378	6.8278
																4.78799		1.44677	1.23946	2.27205									1.91469	6.8329
																1.32023		2.18926	1.36269	3.50099									1.91947	6.83754
																0.861777		1.58464	1.21671	2.15809									1.91997	6.83804
																1.01931		1.64123	0.303181	6.50055									1.92021	6.84002
																3.47733		6.21007	0.26099	7.92988									1.92096	6.84745
																0.949988		19.1518	1.22443	8.12973									1.92578	6.86312
																1.11553		3.81078	0.15516	1.82907									1.9277	6.87436
																1.05557		2.92197	0.200036	5.43662									1.92921	6.89226
																1.59809		4.36152	0.337052	0.963423									1.93022	6.8985
																2.90409		2.52624		4.50548									1.93064	6.90052
																1.5239		5.90537		6.67407									1.93198	6.90116
																0.665848		4.21484		2.42062									1.93375	6.9156
																0.681475		2.02768		4.75359									1.93438	6.92056
																4.13425		7.07653		0.930691									1.93679	6.92286
																3.19174		2.13561		0.820979									1.93959	6.93665
																1.29831		1.90683		1.0816									1.94087	6.93895
																1.09098		2.03995		10.5212									1.94386	6.93972
																1.07711		15.6562		1.67577									1.94522	6.94588
																1.96282		4.96806		0.876493									1.94651	6.95205
																1.99754		1.77868		2.2145									1.94711	6.98833
																1.33046		1.20991		1.06451									1.94866	6.99355
																1.83149		5.38052		3.92267									1.94986	6.99878
																3.75867		7.16513		3.46678									1.95038	7.00612
																0.850063		13.3114		2.13399									1.95401	7.01848
																2.97294		10.2328		11.5272									1.95627	7.02561
																1.05584		8.44376		0.996604									1.9608	7.02878
																2.51236		2.23327		4.80678									1.97083	7.03196
																4.22704		6.90259		2.59161									1.97225	7.03753
																6.91159		1.19447		2.77541									1.97243	7.04843
																0.777098		9.04987		1.41187									1.9751	7.0495
																1.28558		8.29232		0.744451									1.97528	7.0551
																3.83732		2.84468		6.82898									1.9819	7.06634
																1.2913		3.40978		6.49587									1.98298	7.11011
																3.07721		7.6649		0.453983									1.98913	7.11911
																0.895769		6.44976		1.91116									1.99094	7.12403
																7.12533		4.29847		5.4496									1.99557	7.12469
																10.1408		6.34519		2.20086									1.99606	7.12485
																1.28233		0.997041		5.07806									1.99778	7.13967
																0.658406		5.82239		1.31783									1.99988	7.1651
																0.549324		1.031		3.1632									1.99996	7.16815
																6.63624		1.07348		8.91753									2.00367	7.17906
																10.2911		4.65327		6.4053									2.00542	7.18275
																1.15911		7.70344		0.984899									2.00564	7.1832
																1.07086		8.992		0.529647									2.00731	7.18375
																1.50639		3.52633		1.04608									2.00769	7.18627
																1.80506		1.44967		1.07509									2.00829	7.18711
																1.44456		4.0494		0.918623									2.01011	7.19271
																1.10312		1.05687		3.26435									2.01095	7.2
																3.543		6.3681		3.96622									2.01422	7.20225
																1.84145		1.59766		3.65533									2.01601	7.21197
																0.959405		1.33624		4.14047									2.01604	7.21748
																1.01271		1.64497		0.616967									2.01714	7.21918
																9.42219		5.57742		0.85622									2.01836	7.22427
																3.27031		1.31435		0.899912									2.01957	7.22768
																0.575046		4.55679		5.32829									2.01997	7.23052
																5.2533		5.22031		16.1363									2.02395	7.23108
																11.0864		4.65684		0.905465									2.02723	7.23407
																8.2622		4.90459		2.06933									2.03514	7.24304
																1.0122		2.12574		5.01447									2.03601	7.24818
																1.06974		33.1029		6.15465									2.03717	7.25218
																9.92001		8.53021		1.39667									2.03979	7.25676
																3.07644		1.85505		1.82785									2.04485	7.26537
																1.2016		8.80005		5.49332									2.04524	7.27055
																3.6854		1.76132		0.905864									2.04636	7.27617
																0.79101		1.78307		2.07893									2.04778	7.2792
																8.04154		3.92977		1.01532									2.04974	7.2821
																5.04655		3.16928		2.06534									2.05151	7.2902
																2.51391		1.39525		5.60267									2.05196	7.32198
																1.4755		1.29218		2.40644									2.0525	7.34506
																1.74053		1.24599		1.22693									2.05368	7.347
																5.15372		1.17613		0.92545									2.05998	7.35352
																1.99509		1.30418		2.72601									2.06058	7.3547
																15.0185		2.67036		6.40031									2.06063	7.37792
																6.2156		3.91456		1.24252									2.06102	7.38196
																1.21999		2.21225		2.79271									2.06162	7.3842
																3.31161		12.7037		2.34934									2.07187	7.39816
																5.41459		1.43771		2.13288									2.07247	7.39952
																6.29257		7.12115		3.61178									2.07454	7.41038
																6.14512		1.10685		1.02265									2.0746	7.4131
																2.33621		0.989818		8.93747									2.0802	7.43771
																2.58506		1.34872		4.0576									2.08081	7.47269
																2.51625		0.997632		6.04976									2.08163	7.47578
																11.2045		1.12558		3.98674									2.0824	7.47887
																2.22618		1.46777		1.62283									2.0843	7.51279
																2.62767		2.36768		1.3191									2.08842	7.51373
																1.19982		1.21866		2.99163									2.08893	7.51843
																6.18157		1.09274		2.14962									2.08904	7.51937
																1.2763		3.96782		1.98935									2.09115	7.52219
																1.32974		3.73983		10.3675									2.09227	7.54868
																1.20802		2.47976		1.21317									2.09277	7.55268
																1.55747		6.48909		2.00244									2.09339	7.56871
																3.34476		1.403		0.831781									2.09526	7.58663
																1.38974		1.20558		5.33059									2.09651	7.61792
																1.30038		1.07416		0.995397									2.09881	7.6189
																1.15977		3.42557		2.6865									2.10138	7.62734
																3.34935		3.44659		5.53774									2.1028	7.6502
																1.17181		8.93702		0.94373									2.10359	7.6502
																1.29541		1.86256		4.63857									2.10681	7.65611
																1.31129		3.31403		7.04803									2.10879	7.67324
																0.978104		4.29391		6.78613									2.11169	7.67788
																9.10669		4.68489		2.58103									2.1136	7.67887
																1.29582		10.4723		4.09535									2.11842	7.70681
																2.38347		0.971182		1.59697									2.1189	7.71249
																4.11298		1.02848		0.833638									2.11987	7.71786
																6.1059		3.68172		1.73889									2.12187	7.72995
																5.56849		1.138		1.09355									2.12197	7.73265
																10.8815		0.853885		0.95714									2.12694	7.74585
																4.28496		3.8967		0.911693									2.12716	7.75226
																4.06229		1.7288		0.951157									2.13042	7.76757
																1.18066		1.05203		2.45533									2.13075	7.78337
																6.5798		3.02242		2.49408									2.13731	7.80049
																4.99795		1.53461		1.69025									2.13748	7.80878
																1.78289		3.86074		6.66504									2.13847	7.82333
																1.74015		2.87952		1.00983									2.14241	7.82646
																3.82228		1.40417		1.04875									2.14379	7.86722
																1.33498		1.45635		1.14329									2.1441	7.90538
																4.66884		1.95703		1.89836									2.1471	7.90538
																7.48619		19.7461		5.94001									2.1472	7.94889
																3.17951		4.25505		2.09216									2.15108	7.95723
																6.39151		2.70032		1.03763									2.1576	7.96087
																5.92998		1.34299		1.00465									2.16123	7.97947
																4.76274		0.982316		3.28654									2.16431	7.98166
																13.5991		4.29482		2.14085									2.16722	7.98642
																1.43033		2.87706		1.96556									2.16831	7.99156
																1.36777		1.50357		2.52784									2.1695	8.07104
																1.26675		1.06916		1.20499									2.17099	8.08392
																1.11953		1.1973		3.81759									2.17295	8.08555
																1.38879		6.9917		10.4337									2.17433	8.09374
																1.80106		1.37776		3.8058									2.17531	8.0942
																4.68318		1.60987		1.26587									2.17825	8.09541
																5.3016		2.13111		1.3302									2.18558	8.09556
																3.95172		6.52048		3.05275									2.18621	8.12535
																6.70129		1.34908		1.30196									2.18921	8.12903
																1.27911		2.39347		2.9392									2.19156	8.16264
																1.18686		1.31538		1.73816									2.19191	8.1638
																2.49846		21.101		3.08021									2.19332	8.17782
																4.32677		7.08125		1.28246									2.19628	8.1974
																0.693449		8.23865		1.25389									2.19634	8.20326
																1.09245		1.61657		1.90717									2.19642	8.22698
																1.08458		12.1062		1.6338									2.19667	8.23693
																1.36685		9.11016		5.07075									2.2014	8.24809
																6.09994		1.40651		1.54881									2.20252	8.25883
																0.853812		4.96562		3.14504									2.20465	8.2641
																1.82164		1.11491		24.8111									2.20841	8.27053
																3.05563				1.48715									2.21034	8.2802
																4.98467				2.35473									2.21302	8.28908
																5.14948				6.23142									2.21593	8.2907
																1.36227				1.83766									2.21775	8.3106
																1.06637				2.09376									2.22477	8.31304
																6.32685				1.51848									2.22479	8.31427
																1.10372				1.21604									2.23053	8.32469
																1.908				1.2064									2.23782	8.33719
																1.2735				7.97477									2.24548	8.33954
																2.56467				14.4133									2.25679	8.34048
																1.0703				12.4515									2.25699	8.36692
																3.75115				1.08303									2.25853	8.37606
																2.17089				8.16358									2.26392	8.3925
																1.20231				3.71967									2.26779	8.40364
																1.65513				1.09515									2.26963	8.40868
																7.81167				0.97462									2.27257	8.41289
																2.05199				2.15526									2.27272	8.41794
																1.00172				1.08075									2.27585	8.43528
																2.30835				2.52784									2.27704	8.45698
																1.41638				6.85977									2.27783	8.45698
																3.18158				1.17871									2.27991	8.47032
																2.24152				3.74795									2.2808	8.51124
																2.44438				15.1998									2.28135	8.51776
																0.889691				4.18432									2.28299	8.53412
																1.27991				3.84378									2.286	8.53653
																1.15878				1.23542									2.28763	8.54004
																6.19476				2.7149									2.28982	8.5453
																7.64098				2.28659									2.28995	8.55123
																1.2771				0.981137									2.29461	8.55145
																3.93133				17.2309									2.29522	8.56645
																1.20623				4.6517									2.29763	8.56733
																5.5181				3.23968									2.30106	8.57335
																1.2527				2.06898									2.3047	8.57814
																4.94827				1.07201									2.30538	8.57867
																3.11494				1.25236									2.30592	8.61231
																9.26907				1.85886									2.30674	8.63481
																2.12493				2.41706									2.30722	8.63539
																2.27413				6.49336									2.31112	8.64499
																1.05039				5.50067									2.31184	8.64885
																2.53271				1.3111									2.3136	8.66066
																1.12138				1.79432									2.31368	8.67436
																3.96714				7.98122									2.31398	8.687
																4.26884				1.19378									2.31527	8.68948
																1.31852				3.90589									2.31623	8.70468
																1.26794				3.06185									2.32152	8.7195
																1.19418				5.53028									2.3218	8.71996
																0.87797				2.27582									2.32672	8.73204
																6.95109				1.0934									2.33546	8.7353
																1.56647				1.14076									2.34279	8.75494
																2.66383				5.0996									2.34336	8.76434
																1.18929				3.26889									2.35278	8.78038
																0.859953				12.2155									2.35606	8.7889
																2.95207				5.2702									2.3597	8.81174
																1.0042				5.28829									2.36126	8.82513
																0.990738				3.44908									2.36143	8.83012
																1.04687				6.87315									2.37071	8.83474
																3.47832				3.91085									2.37917	8.8357
																2.04169				5.59657									2.37932	8.84485
																8.92286				20.3338									2.38124	8.85427
																4.0488				4.09807									2.38549	8.87442
																1.96948				1.34369									2.38594	8.89297
																1.96424				7.63187									2.38623	8.89738
																1.00247				2.65439									2.38915	8.90769
																10.6728				5.37593									2.39642	8.90843
																5.07808				1.66559									2.39994	8.91656
																3.18324				2.41706									2.40383	8.92249
																1.47764				3.39026									2.40417	8.93437
																1.37517				2.52473									2.41535	8.95014
																1.16777				6.05155									2.42	8.96778
																2.21768				4.56725									2.42281	8.97932
																2.44806				4.62378									2.42609	9.05326
																8.41366				5.80531									2.42845	9.06598
																3				3.53919									2.43841	9.08515
																2.69562				3.81789									2.44546	9.09108
																1.09865				3.55758									2.4478	9.09712
																11.4949				1.17669									2.44849	9.11806
																1.02419				1.3272									2.44865	9.11963
																2.38767				16.5067									2.45066	9.13384
																2.6814				1.35076									2.45933	9.14706
																1.27031				10.6635									2.46352	9.1852
																3.9049				4.82986									2.46556	9.20423
																8.7076				2.70774									2.46741	9.22369
																2.87618				3.05729									2.46763	9.23673
																1.09806				15.2468									2.47651	9.24
																2.57116				1.91027									2.47683	9.26296
																9.06607				1.77036									2.47947	9.29273
																14.6839				16.9985									2.47947	9.30313
																1.37007				25.1008									2.48719	9.32276
																2.67171				2.50244									2.48854	9.3452
																				1.0509									2.49351	9.35562
																				3.31996									2.49565	9.35986
																				3.05502									2.49924	9.36608
																				0.926494									2.50318	9.37686
																				4.07235									2.50464	9.39565
																				0.996363									2.50686	9.4008
																				2.41233									2.50713	9.40698
																				1.77994									2.51059	9.41112
																				5.68012									2.51215	9.41571
																				1.40095									2.51364	9.4206
																				3.35018									2.51383	9.4255
																				1.07173									2.51476	9.43254
																				1.23024									2.52432	9.43965
																				2.85479									2.525	9.44176
																				12.1856									2.52648	9.45154
																				8.56756									2.53004	9.45619
																				4.82844									2.5343	9.45794
																				2.19186									2.53666	9.51194
																				2.65211									2.53823	9.52177
																				11.8599									2.53966	9.54763
																				10.572									2.54037	9.54823
																				3.93834									2.54257	9.5934
																				5.45141									2.54365	9.61103
																				3.3884									2.54777	9.61988
																				1.16634									2.5494	9.62508
																				2.03971									2.55723	9.63109
																				1.27688									2.55998	9.63141
																				1.23728									2.56548	9.63919
																				5.17669									2.56784	9.67468
																				2.79429									2.57067	9.68974
																				1.43923									2.57088	9.69311
																				15.1573									2.57088	9.72229
																				1.6502									2.57619	9.74791
																				1.40671									2.5806	9.76558
																				2.63905									2.58753	9.8062
																				2.9256									2.59062	9.8211
																				3.44426									2.59434	9.82344
																				1.82298									2.59463	9.85058
																				1.6139									2.59705	9.85108
																				2.89774									2.59846	9.92711
																				2.25151									2.60045	9.93942
																				5.72019									2.6008	9.94874
																				4.72706									2.60211	9.95346
																				1.18654									2.60256	9.96327
																				1.06561									2.60933	9.97079
																				5.53028									2.61976	9.97824
																				6.6132									2.62276	9.9908
																				2.63651									2.62687	9.99489
																				11.1129									2.62794	10.032
																				1.89398									2.63232	10.0367
																				2.08897									2.63632	10.0538
																				1.39288									2.63712	10.0674
																				4.41235									2.63853	10.0834
																				1.81013									2.64014	10.0947
																				2.61498									2.65027	10.1059
																				2.14122									2.65101	10.1106
																				0.950717									2.65616	10.1121
																				1.01282									2.66663	10.1322
																				4.95743									2.66694	10.1351
																				0.817711									2.67257	10.164
																				7.15854									2.67288	10.1684
																				1.05494									2.67382	10.1943
																				6.92917									2.67844	10.215
																				1.08474									2.67886	10.2282
																				2.03718									2.68168	10.233
																				5.59428									2.68648	10.2357
																				0.749407									2.68712	10.2401
																				10.4313									2.69309	10.2489
																				2.44802									2.69432	10.2771
																				0.855685									2.69717	10.3036
																				2.07368									2.69846	10.3156
																				1.02443									2.71674	10.3602
																				0.95425									2.72292	10.4488
																				4.08449									2.72314	10.5261
																				4.73796									2.72444	10.5654
																				1.70923									2.72959	10.5709
																				2.55933									2.72984	10.5845
																				1.17602									2.73524	10.6004
																				7.21257									2.73699	10.6068
																				2.68504									2.74037	10.6421
																				1.29847									2.74079	10.6802
																				2.21988									2.74218	10.6973
																				2.89945									2.74627	10.7429
																				0.723543									2.74727	10.7561
																				6.53909									2.76085	10.764
																				2.63792									2.77807	10.8193
																				1.91606									2.78466	10.9267
																				0.887857									2.78605	10.966
																				7.49932									2.79058	11.0836
																				5.47762									2.79216	11.0907
																				5.73425									2.79442	11.148
																				3.06459									2.7949	11.1981
																				1.03475									2.80141	11.2387
																				0.817061									2.8061	11.2605
																				2.5527									2.81109	11.266
																				2.21808									2.81412	11.4297
																				0.711515									2.81655	11.4604
																				3.22844									2.81976	11.4608
																				0.864689									2.82444	11.5374
																				10.7966									2.82889	11.5809
																				3.53159									2.83214	11.6018
																				6.28608									2.83551	11.6319
																				0.72113									2.83623	11.6651
																				2.15998									2.83757	11.7015
																				1.19936									2.84047	11.7526
																				1.09603									2.84382	11.7543
																				1.97122									2.8484	11.8321
																				12.5115									2.86074	11.8505
																				1.02725									2.86791	12.0236
																				1.45658									2.86809	12.0649
																				4.09467									2.87025	12.0754
																				12.6091									2.87438	12.0837
																				4.44216									2.87501	12.0841
																				2.33466									2.8789	12.1316
																				9.39415									2.89075	12.1941
																				1.31362									2.89111	12.2236
																				1.43621									2.89743	12.2979
																				5.07075									2.90628	12.513
																				5.44383									2.90794	12.5182
																				1.72938									2.91155	12.5424
																				11.3928									2.91176	12.5571
																				4.67463									2.92291	12.568
																				5.96372									2.92604	12.6491
																				2.95293									2.93053	12.6829
																				12.3229									2.93424	12.7109
																				11.184									2.93751	12.78
																				4.51911									2.94391	12.7815
																				13.0352									2.94429	12.8431
																				2.36014									2.94938	12.8586
																				3.61284									2.96576	12.9008
																				3.41185									2.97005	12.9657
																				6.76045									2.97039	12.9775
																				2.78199									2.97163	12.9796
																				2.43713									2.97254	13.0639
																				24.341									2.97812	13.1185
																				2.26267									2.98315	13.1357
																				1.12916									2.9963	13.1938
																				2.4524									2.9986	13.2278
																				2.645									3.00858	13.2986
																				6.53408									3.02274	13.3267
																				1.31952									3.02918	13.3353
																				2.11695									3.03526	13.3929
																				3.08715									3.0393	13.5129
																				13.6164									3.04662	13.5496
																				1.52129									3.05115	13.5746
																				5.07409									3.0628	13.6277
																				11.1204									3.07333	13.6395
																				2.16891									3.08079	13.704
																				1.01935									3.08107	13.7134
																				3.47239									3.09429	13.8221
																				0.737834									3.10184	13.891
																				4.03436									3.12625	13.9086
																				5.16855									3.13091	14.0344
																				1.01457									3.13221	14.0667
																				2.46392									3.14405	14.095
																				0.898142									3.15178	14.2518
																				2.8923									3.16743	14.2762
																				2.13178									3.1828	14.4624
																				0.940705									3.19003	14.7401
																				0.835502									3.19313	14.8387
																				1.41787									3.20525	15.0064
																				4.91507									3.20553	15.1874
																				1.03815									3.20697	15.4439
																				1.56653									3.20991	16.0403
																				1.13634									3.21123	16.4317
																				11.62									3.21168	16.6018
																				3.64596									3.21477	17.7463
																				1.10874									3.2267	18.3394
																				1.29275									3.23378	21.7164
																				2.66645									3.23436	1.50105
																				0.849142									3.23889	1.84754
																				4.70811									3.24024	2.00933
																				0.876306									3.24124	2.07571
																				12.0107									3.24205	2.0809
																				3.09413									3.24536	2.17751
																				0.700716									3.26898	2.20098
																				1.09427									3.2792	2.22382
																				4.49398									3.29238	2.2901
																				3.44137									3.31228	2.32208
																				1.25927									3.31628	2.32694
																				1.7639									3.31745	2.32889
																				5.40302									3.31852	2.38682
																				0.766176									3.32345	2.39433
																				0.700836									3.33962	2.41669
																				0.698572									3.34879	2.42545
																				3.80228									3.36044	2.43634
																				0.751051									3.39356	2.46838
																				0.837375									3.41388	2.56386
																				8.3108									3.45236	2.58012
																				3.52704									3.48297	2.59206
																				1.44201									3.51125	2.61117
																				4.44296									3.52024	2.63325
																				0.929638									3.52921	2.64372
																				0.774406									3.53086	2.69059
																				0.655761									3.57699	2.69078
																				1.40407									3.58544	2.7212
																				3.92955									3.58762	2.76501
																				0.901492									3.60874	2.83188
																				0.910683									3.61855	2.83837
																				1.76201									3.63006	2.84384
																				0.790344									3.63386	2.85698
																				0.757001									3.6417	2.86402
																				0.852136									3.6562	2.87347
																				0.892097									3.67685	2.88798
																				0.779844									3.67762	2.92192
																				3.94414									3.72389	2.92706
																				9.1176									3.75532	2.94668
																				10.0042									3.77481	2.94668
																				0.990837									3.79025	2.95123
																				1.04715									3.85241	2.95442
																				5.43159									3.8608	2.95534
																				5.46652									3.91267	2.96497
																				0.873698									3.93486	2.98325
																				3.34882									3.99276	2.99472
																				2.62054									4.06041	3.01125
																				0.76732									4.2293	3.01697
																				2.8505									4.43775	3.04248
																				5.10752									4.47013	3.06252
																				3.73206									4.62779	3.06277
																				2.40644									4.81103	3.06449
																				0.765177									6.95271	3.06499
																				3.63628									0.375006	3.07464
																				0.919034									0.450949	3.07986
																				9.93472									0.488775	3.09337
																				6.1055									0.511253	3.09942
																				2.26018									0.511279	3.10726
																				6.85977									0.51948	3.11694
																				2.65783									0.540848	3.12205
																				1.59573									0.546758	3.13363
																				8.11521									0.551676	3.14036
																				2.60063									0.563055	3.16707
																				5.71886									0.567948	3.17514
																				9.4732									0.619779	3.17962
																				1.21784									0.632909	3.18353
																				1.02265									0.634695	3.20342
																				4.33591									0.65191	3.22522
																				9.90916									0.6654	3.23182
																				3.35977									0.67757	3.25515
																				1.37979									0.689616	3.26554
																				12.6154									0.715525	3.2678
																				2.714									0.719177	3.27034
																				3.6852									0.73227	3.27969
																				18.5368									0.744012	3.31158
																				14.2922									0.75317	3.32206
																				4.19143									0.760619	3.33261
																				1.62411									0.772025	3.34382
																				3.62133									0.773909	3.34872
																				1.3415									0.777133	3.35244
																				3.24822									0.784572	3.35318
																				6.16412									0.784637	3.37191
																				7.06149									0.792494	3.3822
																				13.8745									0.796217	3.39102
																				9.71854									0.81159	3.39346
																				1.60383									0.814208	3.39438
																				10.6176									0.82292	3.39744
																				1.2182									0.825868	3.41067
																				0.917392									0.829202	3.42432
																				4.09059									0.839153	3.4682
																				2.49939									0.841174	3.47012
																				2.86208									0.845815	3.47976
																				1.35432									0.847908	3.48719
																				2.94411									0.85151	3.50575
																				0.759941									0.85259	3.52121
																				7.24691									0.859363	3.5519
																				1.08531									0.861252	3.55291
																				15.3249									0.869377	3.56712
																				1.34987									0.876602	3.58248
																				2.6306									0.882333	3.58317
																				10.2828									0.885877	3.66252
																				3.40996									0.886883	3.68289
																				1.07453									0.888313	3.68641
																				7.06621									0.892674	3.68897
																				1.42773									0.895792	3.71768
																				8.32203									0.898028	3.73708
																				12.1496									0.903494	3.73934
																				2.89366									0.904544	3.74989
																				0.889586									0.905947	3.77617
																				1.27273									0.905991	3.79043
																				1.63445									0.906211	3.79081
																				0.740227									0.910495	3.81144
																				8.18934									0.916621	3.8121
																				0.993953									0.926092	3.83232
																				0.943947									0.926737	3.83787
																				2.04428									0.927013	3.84145
																				1.29744									0.92729	3.90549
																				0.838743									0.930348	3.90693
																				1.0392									0.939937	3.91749
																				2.22529									0.941333	3.92332
																				5.45684									0.945484	3.93
																				7.9875									0.946351	3.93041
																				6.5639									0.950713	3.94322
																				1.26043									0.95247	3.94427
																				1.37379									0.953645	3.95696
																				2.0039									0.9563	3.96461
																				4.21148									0.957881	3.96717
																				8.65573									0.961758	3.97145
																				8.55819									0.963058	3.98153
																				5.52433									0.965569	3.98864
																				1.14777									0.966779	3.99469
																				1.36557									0.974416	4.00643
																				3.69736									0.978025	4.00904
																				1.43621									0.97844	4.01079
																				3.51497									0.979442	4.01999
																				1.3086									0.982917	4.03764
																				7.90496									0.991047	4.0403
																				13.8988									0.991473	4.04475
																				23.2884									0.999432	4.05546
																				1.08018									1.00084	4.06669
																				4.06161									1.00324	4.07255
																				1.37563									1.00368	4.073
																				6.32154									1.00412	4.07662
																				2.77823									1.00511	4.07888
																				1.26978									1.00588	4.09116
																				3.05957									1.00709	4.12616
																				2.12681									1.00775	4.13524
																				10.3352									1.00852	4.14578
																				2.18971									1.01403	4.15236
																				0.740894									1.0174	4.16181
																				2.61221									1.01904	4.16797
																				3.40925									1.01927	4.17321
																				3.64812									1.01961	4.18084
																				0.882707									1.02199	4.18324
																				3.62986									1.02313	4.20249
																				2.31841									1.0268	4.219
																				1.59697									1.02737	4.23025
																				3.63736									1.03061	4.24998
																				6.55971									1.03247	4.25793
																				3.04596									1.03469	4.26591
																				0.88176									1.0348	4.27392
																				2.44438									1.03627	4.28802
																				3.88558									1.03703	4.29207
																				1.25773									1.03711	4.29308
																				0.896966									1.03809	4.29815
																				1.32848									1.03974	4.30477
																				1.30652									1.04426	4.32012
																				4.85889									1.04638	4.32115
																				4.01008									1.04953	4.32372
																				1.39857									1.05378	4.32939
																				1.3512									1.05548	4.33456
																				2.6909									1.05585	4.33611
																				9.70375									1.05671	4.3387
																				1.39714									1.06311	4.34598
																				1.13728									1.06573	4.3465
																				0.847916									1.07087	4.36638
																				1.01182									1.07163	4.37587
																				3.58161									1.07556	4.39338
																				3.00915									1.07888	4.40264
																				5.58288									1.07913	4.40407
																				1.69513									1.08132	4.41644
																				1.49147									1.08325	4.43322
																				3.82767									1.08442	4.43703
																				1.07791									1.08858	4.44631
																				1.0972									1.08893	4.45756
																				0.877616									1.09002	4.46759
																				0.941783									1.09081	4.4722
																				2.87879									1.09173	4.47664
																				0.838058									1.09265	4.49562
																				0.933227									1.09265	4.50348
																				7.39029									1.09516	4.51194
																				2.81515									1.09768	4.52044
																				4.03873									1.09881	4.55651
																				4.73115									1.1033	4.5568
																				3.6139									1.10519	4.5594
																				1.01582									1.10654	4.56636
																				0.721257									1.10735	4.58209
																				1.48085									1.11083	4.58853
																				0.435829									1.11281	4.59558
																				2.17569									1.11708	4.59912
																				1.46872									1.1193	4.60207
																				2.34577									1.11958	4.60325
																				3.72952									1.12125	4.60621
																				1.88098									1.12278	4.60769
																				1.1609									1.12447	4.61451
																				0.717353									1.12629	4.62881
																				0.92754									1.12841	4.63841
																				1.44505									1.1294	4.64141
																				0.689545									1.12968	4.64262
																				2.24597									1.1321	4.66441
																				0.818037									1.13267	4.66745
																				1.31657									1.13524	4.67845
																				6.1816									1.13654	4.67845
																				0.734143									1.13826	4.68029
																				0.906264									1.13841	4.68458
																				6.8655									1.14101	4.6932
																				3.71519									1.14108	4.69752
																				3.13664									1.14115	4.70433
																				0.542156									1.14159	4.70557
																				0.931324									1.14195	4.70619
																				0.894038									1.14304	4.70619
																				0.75284									1.14319	4.71552
																				0.666937									1.14794	4.7274
																				7.0872									1.15067	4.7406
																				1.87797									1.15288	4.74439
																				0.848266									1.15467	4.74565
																				8.33638									1.15482	4.75579
																				5.48842									1.15646	4.76705
																				3.1543									1.1572	4.76982
																				5.72603									1.15825	4.78329
																				0.666396									1.1584	4.78973
																				1.91979									1.1584	4.82815
																				2.16834									1.15945	4.82848
																				5.00411									1.16065	4.83342
																				0.868894									1.16156	4.84464
																				1.65519									1.16216	4.84597
																				2.12351									1.16337	4.84928
																				1.11144									1.16549	4.85194
																				1.16205									1.16793	4.8526
																				0.995638									1.16808	4.85792
																				3.44426									1.16869	4.85992
																				1.81253									1.17484	4.86126
																				0.877991									1.17795	4.86593
																				0.978566									1.1795	4.88933
																				4.96256									1.18028	4.90234
																				1.94095									1.18232	4.90404
																				2.28151									1.18326	4.90915
																				1.35655									1.18358	4.91941
																				1.20146									1.18531	4.92558
																				0.897946									1.18641	4.92696
																				0.660292									1.18736	4.93315
																				0.817711									1.18831	4.93453
																				2.49333									1.18847	4.9456
																				2.49939									1.19022	4.96021
																				1.0081									1.19251	4.97211
																				1.06506									1.19261	4.97281
																				1.07341									1.20246	4.98549
																				21.6168									1.20573	5.0025
																				3.7434									1.21133	5.00677
																				1.2897									1.21398	5.01105
																				4.55375									1.21732	5.03186
																				3.51898									1.219	5.04633
																				1.27056									1.219	5.05069
																				2.5032									1.22102	5.06601
																				5.11812									1.22186	5.07408
																				1.4453									1.2222	5.07775
																				3.35703									1.22525	5.08144
																				0.920269									1.22576	5.09808
																				2.74116									1.22627	5.10031
																				1.76428									1.22661	5.1018
																				0.883086									1.22814	5.10813
																				23.5592									1.22843	5.10888
																													1.22848	5.10962
																													1.22882	5.11261
															Fig. 3D left panel statistic summary														1.23191	5.1216
															statisitic method	t-test													1.23208	5.1246
															P value	0.0272													1.23441	5.12535
															P value summary	*													1.2345	5.13364
															One- or two-tailed P value?	Two-tailed													1.23623	5.14422
															t, df	t=2.210, df=7388													1.23657	5.15715
																													1.23663	5.16211
																													1.23675	5.16478
																													1.23831	5.16937
																													1.23848	5.18939
																													1.23936	5.19345
																													1.2425	5.19985
																													1.24426	5.21739
																													1.24643	5.21896
																													1.24672	5.22995
																													1.24725	5.23546
																													1.24832	5.23704
																													1.25258	5.2402
																													1.25491	5.24046
																													1.25611	5.2486
																													1.26013	5.26723
																													1.26104	5.26723
																													1.26167	5.26964
																													1.26753	5.26964
																													1.26981	5.27124
																													1.27073	5.27685
																													1.27202	5.30391
																													1.27295	5.319
																													1.27313	5.32063
																													1.27332	5.32596
																													1.2761	5.33871
																													1.27694	5.34036
																													1.27722	5.36275
																													1.28398	5.36609
																													1.28795	5.36776
																													1.29037	5.37864
																													1.29088	5.38284
																													1.2911	5.38326
																													1.29388	5.39717
																													1.29715	5.39886
																													1.30016	5.40225
																													1.30064	5.40479
																													1.3022	5.42011
																													1.31045	5.42182
																													1.31741	5.42781
																													1.31741	5.43424
																													1.31821	5.43897
																													1.32163	5.46016
																													1.32873	5.4754
																													1.33108	5.49956
																													1.33118	5.50266
																													1.33385	5.5062
																													1.3355	5.51952
																													1.3366	5.52219
																													1.33716	5.53874
																													1.33958	5.54068
																													1.34003	5.55088
																													1.34069	5.5545
																													1.3409	5.5554
																													1.34445	5.56264
																													1.34466	5.5699
																													1.34466	5.57537
																													1.34508	5.58084
																													1.34518	5.59504
																													1.34634	5.59734
																													1.34676	5.60286
																													1.35652	5.60563
																													1.35953	5.61289
																													1.36082	5.61395
																													1.36255	5.62509
																													1.3632	5.62602
																													1.3632	5.64002
																													1.3645	5.64002
																													1.36754	5.64283
																													1.36841	5.64564
																													1.37016	5.6494
																													1.37038	5.65787
																													1.37082	5.66732
																													1.37126	5.67332
																													1.37214	5.68537
																													1.375	5.68847
																													1.37821	5.69301
																													1.37847	5.69524
																													1.38368	5.70356
																													1.38446	5.70644
																													1.38468	5.71415
																													1.3884	5.71608
																													1.3893	5.72091
																													1.38987	5.73255
																													1.39089	5.73449
																													1.39217	5.73888
																													1.39407	5.75665
																													1.39807	5.75992
																													1.39888	5.7613
																													1.40033	5.77273
																													1.40546	5.77323
																													1.40852	5.80256
																													1.41094	5.80322
																													1.41235	5.81024
																													1.41341	5.81609
[truncated: 1,256 more rows]

## Sheet: Fig. 4
	Fig.4B leftmost panel			Fig.4B second leftmost panel			Fig.4B second rightmost panel			Fig.4B rightmost panel
	%Expanded clones in CD4+ Teff cells			%Top10 clones in CD4+ Teff cells			%Expanded clones in CD4+ Treg cells			%Top 10 clones in CD4+ Treg cells
	Young-1	17.0296		Young-1	4.82016		Young-1	4.55102		Young-1	2.15317
	Young-2	22.2236		Young-2	8.18966		Young-2	3.60041		Young-2	1.58469
	Young-3	17.3091		Young-3	4.51755		Young-3	4.10017		Young-3	2.07464
	Aged-1	25.4489		Aged-1	12.0166		Aged-1	4.24724		Aged-1	2.17541
	Aged-2	27.8071		Aged-2	10.377		Aged-2	4.31023		Aged-2	1.36468
	Aged-3	37.6034		Aged-3	11.1807		Aged-3	1.95538		Aged-3	1.05289
	Fig.4B leftmost panel statistic summary			Fig.4B second leftmost panel statistic summary			Fig.4B second rightmost panel statistic summary			Fig.4B rightmost panel statistic summary
	statisitic method	t-test		statisitic method	t-test		statisitic method	t-test		statisitic method	t-test
	P value	0.0489		P value	0.0135		P value	0.5196		P value	0.3437
	P value summary	*		P value summary	*		P value summary	ns		P value summary	ns
	One- or two-tailed P value?	Two-tailed		One- or two-tailed P value?	Two-tailed		One- or two-tailed P value?	Two-tailed		One- or two-tailed P value?	Two-tailed
	t, df	t=2.798, df=4		t, df	t=4.217, df=4		t, df	t=0.7052, df=4		t, df	t=1.073, df=4
	clonotype list of CD4 Teff cells and CD4 Treg cells in individual mouse
	Young-1-all the clonotypes of CD4 Teff cells																Young-2-all the clonotypes of CD4 Teff cells																Young-3-all the clonotypes of CD4 Teff cells																Aged-1-all the clonotypes of CD4 Teff cells
	clonotype_id	consensus_ids	frequency	proportion	tra_cdr3s	tra_cdr3_nts	tra_v_genes	tra_d_genes	tra_j_genes	tra_c_genes	trb_cdr3s	trb_cdr3_nts	trb_v_genes	trb_d_genes	trb_j_genes	trb_c_genes	clonotype_id	consensus_ids	frequency	proportion	tra_cdr3s	tra_cdr3_nts	tra_v_genes	tra_d_genes	tra_j_genes	tra_c_genes	trb_cdr3s	trb_cdr3_nts	trb_v_genes	trb_d_genes	trb_j_genes	trb_c_genes	clonotype_id	consensus_ids	frequency	proportion	tra_cdr3s	tra_cdr3_nts	tra_v_genes	tra_d_genes	tra_j_genes	tra_c_genes	trb_cdr3s	trb_cdr3_nts	trb_v_genes	trb_d_genes	trb_j_genes	trb_c_genes	clonotype_id
	clonotype8	clonotype8_consensus_17;clonotype8_consensus_16	38	0.00929777	CALSPTTASLGKLQF	TGTGCTCTGAGTCCGACAACTGCCAGTTTGGGGAAACTGCAGTTT	TRAV12-3		TRAJ24	TRAC	CAWSGDRGPNTEVFF	TGTGCCTGGAGTGGGGACAGGGGGCCAAACACAGAAGTCTTCTTT	TRBV31	TRBD1	TRBJ1-1	TRBC1	clonotype2	clonotype2_consensus_5;clonotype2_consensus_4	340	0.0431034	CALSERNSNNRIFF	TGTGCTCTGAGTGAGAGGAATAGCAATAACAGAATCTTCTTT	TRAV6-7-DV9		TRAJ31	TRAC	CAWSLNWGYEQYF	TGTGCCTGGAGTCTAAACTGGGGGTATGAACAGTACTTC	TRBV31		TRBJ2-7	TRBC2	clonotype4	clonotype4_consensus_11;clonotype4_consensus_10	116	0.0142401	CAVFYGSSGNKLIF	TGTGCAGTCTTTTATGGGAGCAGTGGCAACAAGCTCATCTTT	TRAV7-1		TRAJ32	TRAC	CASGEDTQYF	TGTGCCAGCGGCGAAGACACCCAGTACTTT	TRBV12-2+TRBV13-2		TRBJ2-5	TRBC2	clonotype2
	clonotype9	clonotype9_consensus_19;clonotype9_consensus_18	32	0.0078297	CAPGNSGGSNYKLTF	TGTGCTCCCGGGAACAGTGGAGGCAGCAATTACAAACTGACATTT	TRAV6-7-DV9		TRAJ53	TRAC	CASSDVGGYAEQFF	TGTGCCAGCAGTGATGTTGGGGGCTATGCTGAGCAGTTCTTC	TRBV13-3		TRBJ2-1	TRBC2	clonotype4	clonotype4_consensus_10;clonotype4_consensus_9	82	0.0103955	CALGPMNYGSSGNKLIF	TGTGCTCTGGGCCCCATGAATTATGGGAGCAGTGGCAACAAGCTCATCTTT	TRAV6-6		TRAJ32	TRAC	CASSQGTGTETLYF	TGTGCCAGCAGCCAGGGGACAGGGACAGAAACGCTGTATTTT	TRBV5	TRBD1	TRBJ2-3	TRBC2	clonotype10	clonotype10_consensus_23;clonotype10_consensus_22	56	0.00687454	CVLSAAGYQNFYF	TGTGTTTTGAGCGCGGCGGGTTACCAGAACTTCTATTTT	TRAV9-2		TRAJ49	TRAC	CASSQGDRGRPEQFF	TGTGCCAGCAGCCAAGGGGACAGGGGGCGCCCTGAGCAGTTCTTC	TRBV5	TRBD1	TRBJ2-1	TRBC2	clonotype1
	clonotype10	clonotype10_consensus_21;clonotype10_consensus_20	26	0.00636163	CSASNNNNAPRF	TGCTCAGCAAGTAATAACAACAATGCCCCACGATTT	TRAV5-1		TRAJ43	TRAC	CASSLGGPATGQLYF	TGTGCCAGCAGTCTGGGGGGGCCCGCCACCGGGCAGCTCTACTTT	TRBV3	TRBD2	TRBJ2-2	TRBC2	clonotype7	clonotype7_consensus_17;clonotype7_consensus_16	39	0.00494422	CAAEAGATGGNNKLTF	TGTGCTGCTGAGGCGGGGGCTACTGGAGGCAATAATAAGCTGACTTTT	TRAV4-4-DV10		TRAJ56	TRAC	CAWSTGTGGPGQLYF	TGTGCCTGGAGCACCGGGACAGGGGGCCCCGGGCAGCTCTACTTT	TRBV31	TRBD1	TRBJ2-2	TRBC2	clonotype19	clonotype19_consensus_41;clonotype19_consensus_40	32	0.00392831	CAASDMGYKLTF	TGTGCAGCAAGTGACATGGGCTACAAACTTACCTTC	TRAV14D-1		TRAJ9	TRAC	CASSIGVDQDTQYF	TGTGCCAGCAGTATAGGAGTGGACCAAGACACCCAGTACTTT	TRBV19		TRBJ2-5	TRBC2	clonotype9
	clonotype18	clonotype18_consensus_38;clonotype18_consensus_37	22	0.00538292	CALGENYNQGKLIF	TGTGCTCTGGGTGAGAATTATAACCAGGGGAAGCTTATCTTT	TRAV6-6		TRAJ23	TRAC	CAWSPGTGVDTQYF	TGTGCCTGGAGTCCCGGGACAGGGGTAGACACCCAGTACTTT	TRBV31	TRBD1	TRBJ2-5	TRBC2	clonotype11	clonotype11_consensus_25;clonotype11_consensus_24	39	0.00494422	CALSMNNNNAPRF	TGTGCTCTGAGCATGAATAACAACAATGCCCCACGATTT	TRAV9N-4		TRAJ43	TRAC	CAWNLGTGATGQLYF	TGTGCCTGGAACCTCGGGACAGGGGCCACCGGGCAGCTCTACTTT	TRBV31	TRBD1	TRBJ2-2	TRBC2	clonotype18	clonotype18_consensus_39;clonotype18_consensus_38	29	0.00356003	CALSDRVGDNSKLIW	TGTGCTCTGAGTGATCGGGTTGGTGACAACAGTAAGCTGATTTGG	TRAV6-7-DV9		TRAJ38	TRAC	CASSLASDYTF	TGTGCCAGCAGCTTAGCCTCCGACTACACCTTC	TRBV3		TRBJ1-2	TRBC1	clonotype10
	clonotype15	clonotype15_consensus_32;clonotype15_consensus_31	17	0.00415953	CAASSNNNNAPRF	TGTGCAGCAAGTTCTAATAACAACAATGCCCCACGATTT	TRAV14-2		TRAJ43	TRAC	CASGANNSPLYF	TGTGCCAGCGGCGCAAATAATTCGCCCCTCTACTTT	TRBV12-2+TRBV13-2		TRBJ1-6	TRBC1	clonotype10	clonotype10_consensus_23;clonotype10_consensus_22	35	0.00443712	CATKITSSGQKLVF	TGTGCTACAAAAATAACTTCAAGTGGCCAGAAGCTGGTTTTT	TRAV8D-2		TRAJ16	TRAC	CASSLGSSQNTLYF	TGTGCCAGCAGCTTGGGATCTAGTCAAAACACCTTGTACTTT	TRBV10		TRBJ2-4	TRBC2	clonotype23	clonotype23_consensus_49;clonotype23_consensus_48	29	0.00356003	CAVMNYNQGKLIF	TGCGCAGTTATGAATTATAACCAGGGGAAGCTTATCTTT	TRAV3D-3		TRAJ23	TRAC	CSSRRDRASNERLFF	TGCTCCAGCAGAAGGGACAGGGCCTCCAACGAAAGATTATTTTTC	TRBV23	TRBD1	TRBJ1-4	TRBC1	clonotype17
	clonotype21	clonotype21_consensus_44;clonotype21_consensus_43	15	0.00367017	CAMRENSAGNKLTF	TGTGCTATGAGAGAGAACAGTGCAGGGAACAAGCTAACTTTT	TRAV16N		TRAJ17	TRAC	CASSRDSANSDYTF	TGTGCCAGCAGCCGGGACAGTGCAAACTCCGACTACACCTTC	TRBV2		TRBJ1-2	TRBC1	clonotype16	clonotype16_consensus_36;clonotype16_consensus_35	29	0.00367647	CAVRNNAGAKLTF	TGTGCAGTGAGGAATAATGCAGGTGCCAAGCTCACATTC	TRAV7-6		TRAJ39	TRAC	CASSPLGGLNQDTQYF	TGTGCCAGCAGCCCCCTCGGGGGGCTTAACCAAGACACCCAGTACTTT	TRBV5		TRBJ2-5	TRBC2	clonotype24	clonotype24_consensus_51;clonotype24_consensus_50	27	0.00331451	CAAEASNYNVLYF	TGTGCTGCTGAGGCGTCTAATTACAACGTGCTTTACTTC	TRAV4-4-DV10		TRAJ21	TRAC	CASSQDPGLGNTGQLYF	TGTGCCAGCAGCCAAGATCCGGGACTGGGGAACACCGGGCAGCTCTACTTT	TRBV5		TRBJ2-2	TRBC2	clonotype13
	clonotype20	clonotype20_consensus_42;clonotype20_consensus_41	14	0.0034255	CAVSMRAGNTGKLIF	TGTGCAGTGAGCATGAGGGCAGGCAATACCGGAAAACTCATCTTT	TRAV7-5		TRAJ37	TRAC	CASSVTPSAETLYF	TGTGCCAGCAGTGTTACTCCTAGTGCAGAAACGCTGTATTTT	TRBV13-1		TRBJ2-3	TRBC2	clonotype20	clonotype20_consensus_45;clonotype20_consensus_44	23	0.00291582	CAANNYNQGKLIF	TGTGCAGCAAATAATTATAACCAGGGGAAGCTTATCTTT	TRAV7D-2		TRAJ23	TRAC	CASGDVGGDYAEQFF	TGTGCCAGCGGTGATGTGGGGGGCGACTATGCTGAGCAGTTCTTC	TRBV12-2+TRBV13-2		TRBJ2-1	TRBC2	clonotype25	clonotype25_consensus_53;clonotype25_consensus_52	23	0.00282347	CILRVSTGGNNKLTF	TGTATCCTGAGAGTTTCTACTGGAGGCAATAATAAGCTGACTTTT	TRAV21-DV12		TRAJ56	TRAC	CASSQEGNSDTQYF	TGTGCCAGCAGCCAAGAGGGTAACAGTGACACCCAGTACTTT	TRBV2		TRBJ2-5	TRBC2	clonotype16
	clonotype26	clonotype26_consensus_54;clonotype26_consensus_53	12	0.00293614	CALGPSNYNVLYF	TGTGCTCTGGGGCCGTCTAATTACAACGTGCTTTACTTC	TRAV6-6		TRAJ21	TRAC	CAWTGGASAETLYF	TGTGCCTGGACTGGGGGGGCTAGTGCAGAAACGCTGTATTTT	TRBV31	TRBD2	TRBJ2-3	TRBC2	clonotype19	clonotype19_consensus_43;clonotype19_consensus_42	22	0.00278905	CALSPSSNTNKVVF	TGTGCTTTGAGTCCTTCTTCCAATACCAACAAAGTCGTCTTT	TRAV12-2		TRAJ34	TRAC	CASSQDRDWGSGYF	TGTGCCAGCAGCCAAGATCGGGACTGGGGGTCTGGGTACTTC	TRBV5		TRBJ2-7	TRBC2	clonotype31	clonotype31_consensus_64;clonotype31_consensus_63	19	0.00233243	CAAENTGNYKYVF	TGTGCAGCGGAGAATACAGGAAACTACAAATACGTCTTT	TRAV14-3		TRAJ40	TRAC	CASSQDGPGNQAPLF	TGTGCCAGCAGCCAAGACGGGCCGGGCAACCAGGCTCCGCTTTTT	TRBV5		TRBJ1-5	TRBC1	clonotype21
	clonotype28	clonotype28_consensus_58;clonotype28_consensus_57	11	0.00269146	CAASDQGGRALIF	TGTGCAGCAAGCGACCAGGGAGGCAGAGCTCTGATATTT	TRAV7D-2		TRAJ15	TRAC	CASSSGTRYEQYF	TGTGCCAGCAGCTCCGGGACAAGATATGAACAGTACTTC	TRBV14		TRBJ2-7	TRBC2	clonotype14	clonotype14_consensus_31;clonotype14_consensus_30	19	0.00240872	CALSDASSSFSKLVF	TGTGCTCTGAGTGACGCATCCTCCTCCTTCAGCAAGCTGGTGTTT	TRAV6-7-DV9		TRAJ50	TRAC	CASSLEGTTEVFF	TGTGCCAGCAGCTTAGAGGGGACCACAGAAGTCTTCTTT	TRBV3		TRBJ1-1	TRBC1	clonotype38	clonotype38_consensus_78;clonotype38_consensus_77	19	0.00233243	CALRDYNQGKLIF	TGTGCTTTGAGGGATTATAACCAGGGGAAGCTTATCTTT	TRAV12-2		TRAJ23	TRAC	CASSLEGDTEVFF	TGTGCAAGCAGCTTAGAGGGTGACACAGAAGTCTTCTTT	TRBV16		TRBJ1-1	TRBC1	clonotype20
	clonotype33	clonotype33_consensus_69;clonotype33_consensus_68	10	0.00244678	CAASTGNYKYVF	TGTGCAGCAAGTACAGGAAACTACAAATACGTCTTT	TRAV14-2		TRAJ40	TRAC	CASSLDWGDEQYF	TGTGCCAGCAGCTTGGACTGGGGGGATGAACAGTACTTC	TRBV10		TRBJ2-7	TRBC2	clonotype29	clonotype29_consensus_65;clonotype29_consensus_64	18	0.00228195	CAAANYNVLYF	TGTGCAGCAGCTAATTACAACGTGCTTTACTTC	TRAV14D-2		TRAJ21	TRAC	CAWSPRQGDSPLYF	TGTGCCTGGAGTCCCCGCCAGGGTGATTCGCCCCTCTACTTT	TRBV31		TRBJ1-6	TRBC1	clonotype29	clonotype29_consensus_61;clonotype29_consensus_60	18	0.00220967	CAASKKGGRALIF	TGTGCAGCAAGCAAGAAGGGAGGCAGAGCTCTGATATTT	TRAV10N		TRAJ15	TRAC	CASSPQGDEDTQYF	TGTGCCAGCAGCCCTCAGGGGGATGAGGACACCCAGTACTTT	TRBV5		TRBJ2-5	TRBC2	clonotype28
	clonotype38	clonotype38_consensus_80;clonotype38_consensus_81;clonotype38_consensus_79	8	0.00195743	CAASLSGSFNKLTF;CALWELGGSNMGYKLTF	TGTGCAGCAAGTTTATCTGGTAGCTTCAATAAGTTGACCTTT;TGTGCTCTCTGGGAGCTGGGGGGGAGCAACATGGGCTACAAACTTACCTTC	TRAV14D-1;TRAV15D-1-DV6D-1	;	TRAJ4;TRAJ9	TRAC;TRAC	CASSPTGDQNTLYF	TGTGCCAGCAGCCCGACAGGGGATCAAAACACCTTGTACTTT	TRBV19		TRBJ2-4	TRBC2	clonotype27	clonotype27_consensus_60;clonotype27_consensus_61;clonotype27_consensus_59	17	0.00215517	CALGNYNQGKLIF;CVVGTIASSSFSKLVF	TGTGCTCTGGGGAATTATAACCAGGGGAAGCTTATCTTT;TGTGTGGTGGGGACAATAGCATCCTCCTCCTTCAGCAAGCTGGTGTTT	TRAV12D-3;TRAV11	;	TRAJ23;TRAJ50	TRAC;TRAC	CGATDWGLYAEQFF	TGTGGTGCTACCGACTGGGGACTCTATGCTGAGCAGTTCTTC	TRBV20		TRBJ2-1	TRBC2	clonotype32	clonotype32_consensus_66;clonotype32_consensus_65	16	0.00196415	CAPYAQGLTF	TGTGCTCCCTATGCCCAGGGATTAACCTTC	TRAV8D-2		TRAJ26	TRAC	CASSPQGDRGRTEVFF	TGTGCCAGCAGCCCCCAAGGGGACAGGGGGCGTACAGAAGTCTTCTTT	TRBV2	TRBD1	TRBJ1-1	TRBC1	clonotype30
	clonotype40	clonotype40_consensus_85;clonotype40_consensus_84	8	0.00195743	CALGDQGTGYQNFYF	TGTGCTCTGGGTGATCAGGGCACGGGTTACCAGAACTTCTATTTT	TRAV6N-7		TRAJ49	TRAC	CAWSRGGGGDTQYF	TGTGCCTGGAGTCGAGGGGGGGGCGGGGACACCCAGTACTTT	TRBV31		TRBJ2-5	TRBC2	clonotype28	clonotype28_consensus_63;clonotype28_consensus_62	16	0.0020284	CAAKNYNQGKLIF	TGTGCAGCAAAGAATTATAACCAGGGGAAGCTTATCTTT	TRAV14D-3-DV8		TRAJ23	TRAC	CASGDAGGGEQYF	TGTGCCAGCGGTGATGCGGGGGGGGGAGAACAGTACTTC	TRBV12-2+TRBV13-2		TRBJ2-7	TRBC2	clonotype41	clonotype41_consensus_84;clonotype41_consensus_83	15	0.00184139	CAMRDSYNVLYF	TGTGCTATGAGAGATAGTTACAACGTGCTTTACTTC	TRAV6-3		TRAJ21	TRAC	CASGDTGGDAETLYF	TGTGCCAGCGGTGACACTGGGGGAGATGCAGAAACGCTGTATTTT	TRBV12-2+TRBV13-2		TRBJ2-3	TRBC2	clonotype33
	clonotype41	clonotype41_consensus_87;clonotype41_consensus_86	8	0.00195743	CALSDTQGGRALIF	TGCGCTCTGAGTGATACCCAGGGAGGCAGAGCTCTGATATTT	TRAV6N-6		TRAJ15	TRAC	CASTTGYSGNTLYF	TGTGCCAGCACGACAGGGTATTCTGGAAATACGCTCTATTTT	TRBV13-3		TRBJ1-3	TRBC1	clonotype30	clonotype30_consensus_67;clonotype30_consensus_68;clonotype30_consensus_66	16	0.0020284	CAIDPWSNNRLTL;CALGNSGYNKLTF	TGTGCTATAGATCCTTGGAGCAACAACAGACTTACTTTG;TGTGCTCTGGGGAACTCGGGATACAACAAACTCACTTTT	TRAV13D-2;TRAV6N-7	;	TRAJ7;TRAJ11	TRAC;TRAC	CAWSLVQGGNTLYF	TGTGCCTGGAGTCTAGTACAGGGGGGAAATACGCTCTATTTT	TRBV31	TRBD1	TRBJ1-3	TRBC1	clonotype42	clonotype42_consensus_86;clonotype42_consensus_85	15	0.00184139	CAVSASTNTGKLTF	TGTGCTGTGAGCGCGAGCACCAATACAGGCAAATTAACCTTT	TRAV9-1		TRAJ27	TRAC	CASSPDGGGAPEQYF	TGTGCCAGCAGCCCAGATGGGGGGGGGGCGCCTGAACAGTACTTC	TRBV2		TRBJ2-7	TRBC2	clonotype37
	clonotype31	clonotype31_consensus_66;clonotype31_consensus_65	7	0.00171275	CALSDRPNNAPRF	TGTGCTCTGAGTGATCGACCCAACAATGCCCCACGATTT	TRAV6-7-DV9		TRAJ43	TRAC	CAWTGQGYEQYF	TGTGCCTGGACCGGACAGGGGTATGAACAGTACTTC	TRBV31	TRBD1	TRBJ2-7	TRBC2	clonotype22	clonotype22_consensus_49;clonotype22_consensus_50;clonotype22_consensus_48	14	0.00177485	CAASGNVGDNSKLIW;CAVSRASNTNKVVF	TGTGCAGCAAGTGGGAATGTTGGTGACAACAGTAAGCTGATTTGG;TGTGCAGTGAGCAGGGCTTCCAATACCAACAAAGTCGTCTTT	TRAV14D-1;TRAV7-5	;	TRAJ38;TRAJ34	TRAC;TRAC	CASSQDGGQGAEQYF	TGTGCCAGCAGCCAAGATGGGGGACAGGGGGCTGAACAGTACTTC	TRBV5	TRBD1	TRBJ2-7	TRBC2	clonotype44	clonotype44_consensus_91;clonotype44_consensus_90	14	0.00171863	CAASWYNQGKLIF	TGTGCAGCAAGTTGGTATAACCAGGGGAAGCTTATCTTT	TRAV14D-1		TRAJ23	TRAC	CASSPGQGNSDYTF	TGTGCCAGCAGTCCCGGACAGGGAAACTCCGACTACACCTTC	TRBV13-1		TRBJ1-2	TRBC1	clonotype25
	clonotype37	clonotype37_consensus_78;clonotype37_consensus_76;clonotype37_consensus_77	7	0.00171275	CAVSGAGGYKVVF	TGTGCTGTGAGTGGGGCTGGAGGCTATAAAGTGGTCTTT	TRAV9D-3		TRAJ12	TRAC	CASSPTPSGNTLYF;CASSQDSGLGTYEQYF	TGTGCCAGCAGCCCGACACCTTCTGGAAATACGCTCTATTTT;TGTGCCAGCAGCCAAGACTCCGGACTGGGAACCTATGAACAGTACTTC	TRBV3;TRBV5	;	TRBJ1-3;TRBJ2-7	TRBC1;TRBC2	clonotype36	clonotype36_consensus_83;clonotype36_consensus_82	14	0.00177485	CAVSAHNNNAPRF	TGTGCTGTGAGCGCGCATAACAACAATGCCCCACGATTT	TRAV9-4		TRAJ43	TRAC	CASSLGYEQYF	TGTGCCAGCAGCTTAGGATATGAACAGTACTTC	TRBV3		TRBJ2-7	TRBC2	clonotype55	clonotype55_consensus_114;clonotype55_consensus_115;clonotype55_consensus_113	14	0.00171863	CAASGDTEGADRLTF;CVVGTGDNSKLIW	TGTGCAGCAAGTGGAGATACAGAAGGTGCAGATAGACTCACCTTT;TGTGTGGTGGGCACTGGTGACAACAGTAAGCTGATTTGG	TRAV14-2;TRAV11	;	TRAJ45;TRAJ38	TRAC;TRAC	CASSPGGGSYEQYF	TGTGCCAGCAGCCCCGGTGGGGGGTCCTATGAACAGTACTTC	TRBV5		TRBJ2-7	TRBC2	clonotype41
	clonotype44	clonotype44_consensus_93;clonotype44_consensus_94;clonotype44_consensus_92	7	0.00171275	CAAEPYNTNTGKLTF;CALSDRDYNQGKLIF	TGTGCTGCTGAGCCGTATAACACCAATACAGGCAAATTAACCTTT;TGTGCTCTGAGTGATCGCGATTATAACCAGGGGAAGCTTATCTTT	TRAV4-4-DV10;TRAV6-7-DV9	;	TRAJ27;TRAJ23	TRAC;TRAC	CASGDGYEQYF	TGTGCCAGCGGTGATGGGTATGAACAGTACTTC	TRBV12-2+TRBV13-2		TRBJ2-7	TRBC2	clonotype26	clonotype26_consensus_58;clonotype26_consensus_57	13	0.00164807	CAAEAGDYANKMIF	TGTGCTGCTGAGGCCGGGGACTATGCAAACAAGATGATCTTT	TRAV4-3		TRAJ47	TRAC	CASGDRGRDSDYTF	TGTGCCAGCGGTGATAGGGGGAGGGACTCCGACTACACCTTC	TRBV12-2+TRBV13-2	TRBD1	TRBJ1-2	TRBC1	clonotype54	clonotype54_consensus_112;clonotype54_consensus_111	13	0.00159588	CAVSLMNYNQGKLIF	TGCGCAGTCAGCCTCATGAATTATAACCAGGGGAAGCTTATCTTT	TRAV3D-3		TRAJ23	TRAC	CASSQGGNQDTQYF	TGTGCCAGCAGCCAAGGAGGGAACCAAGACACCCAGTACTTT	TRBV5		TRBJ2-5	TRBC2	clonotype27
	clonotype50	clonotype50_consensus_104;clonotype50_consensus_103	7	0.00171275	CALSVQASAGNKLTF	TGTGCTCTGAGTGTCCAGGCGAGTGCAGGGAACAAGCTAACTTTT	TRAV12-3		TRAJ17	TRAC	CASSLQGADTGQLYF	TGTGCCAGCAGCCTTCAGGGGGCGGACACCGGGCAGCTCTACTTT	TRBV5		TRBJ2-2	TRBC2	clonotype31	clonotype31_consensus_70;clonotype31_consensus_69	13	0.00164807	CAVSRGTNTGKLTF	TGCGCAGTCAGTAGAGGCACCAATACAGGCAAATTAACCTTT	TRAV3D-3		TRAJ27	TRAC	CASSLEGDEQYF	TGTGCAAGCAGCTTAGAGGGGGACGAACAGTACTTC	TRBV16		TRBJ2-7	TRBC2	clonotype60	clonotype60_consensus_125;clonotype60_consensus_124	13	0.00159588	CAASPGTGSNRLTF	TGTGCTGCATCACCAGGCACTGGGAGTAACAGGCTCACTTTT	TRAV4-3		TRAJ28	TRAC	CASGDAWGGAETLYF	TGTGCCAGCGGTGATGCTTGGGGGGGTGCAGAAACGCTGTATTTT	TRBV12-2+TRBV13-2		TRBJ2-3	TRBC2	clonotype29
	clonotype64	clonotype64_consensus_137;clonotype64_consensus_136	7	0.00171275	CAAQGTGSKLSF	TGTGCAGCTCAAGGCACTGGGTCTAAGCTGTCATTT	TRAV14D-1		TRAJ58	TRAC	CASGGGGANYAEQFF	TGTGCCAGCGGTGGCGGGGGGGCCAACTATGCTGAGCAGTTCTTC	TRBV12-2+TRBV13-2		TRBJ2-1	TRBC2	clonotype37	clonotype37_consensus_85;clonotype37_consensus_84	13	0.00164807	CALNTEGADRLTF	TGTGCACTGAATACAGAAGGTGCAGATAGACTCACCTTT	TRAV17		TRAJ45	TRAC	CAWSLESYAEQFF	TGTGCCTGGAGTCTAGAGAGCTATGCTGAGCAGTTCTTC	TRBV31		TRBJ2-1	TRBC2	clonotype67	clonotype67_consensus_136;clonotype67_consensus_135	13	0.00159588	CALERGYNVLYF	TGTGCTTTGGAACGAGGTTACAACGTGCTTTACTTC	TRAV13-1		TRAJ21	TRAC	CASSSKRDNYAEQFF	TGTGCCAGCAGCTCTAAACGGGACAACTATGCTGAGCAGTTCTTC	TRBV10		TRBJ2-1	TRBC2	clonotype32
	clonotype43	clonotype43_consensus_91;clonotype43_consensus_90	6	0.00146807	CAMGNTNTGKLTF	TGTGCTATGGGAAACACCAATACAGGCAAATTAACCTTT	TRAV13N-1		TRAJ27	TRAC	CASSVDWGDSYEQYF	TGTGCCAGCAGCGTGGACTGGGGGGACTCCTATGAACAGTACTTC	TRBV3	TRBD2	TRBJ2-7	TRBC2	clonotype51	clonotype51_consensus_115;clonotype51_consensus_114	13	0.00164807	CAAVSNYNVLYF	TGTGCAGCTGTGTCTAATTACAACGTGCTTTACTTC	TRAV7D-4		TRAJ21	TRAC	CASSRQYAEQFF	TGTGCCAGCAGCAGACAGTATGCTGAGCAGTTCTTC	TRBV3		TRBJ2-1	TRBC2	clonotype26	clonotype26_consensus_55;clonotype26_consensus_54	12	0.00147312	CAASMSQGGRALIF	TGTGCAGCAAGCATGTCCCAGGGAGGCAGAGCTCTGATATTT	TRAV10		TRAJ15	TRAC	CASSQDHSSYEQYF	TGTGCCAGCAGCCAAGACCACAGCTCCTATGAACAGTACTTC	TRBV2		TRBJ2-7	TRBC2	clonotype38
	clonotype56	clonotype56_consensus_117;clonotype56_consensus_116	6	0.00146807	CALERNNNAPRF	TGTGCTTTGGAACGTAACAACAATGCCCCACGATTT	TRAV13-1		TRAJ43	TRAC	CAWSRDWGGRAETLYF	TGTGCCTGGAGTCGGGACTGGGGGGGCCGGGCAGAAACGCTGTATTTT	TRBV31	TRBD2	TRBJ2-3	TRBC2	clonotype35	clonotype35_consensus_80;clonotype35_consensus_81;clonotype35_consensus_79	12	0.0015213	CAASNYNQGKLIF;CALGNSGGNYKPTF	TGTGCAGCAAGCAATTATAACCAGGGGAAGCTTATCTTT;TGTGCTCTGGGTAACTCAGGAGGAAACTACAAACCTACGTTT	TRAV7D-2;TRAV6-6	;	TRAJ23;TRAJ6	TRAC;TRAC	CGARDTQDTQYF	TGTGGTGCTAGGGACACCCAAGACACCCAGTACTTT	TRBV20		TRBJ2-5	TRBC2	clonotype33	clonotype33_consensus_68;clonotype33_consensus_67	12	0.00147312	CAADTNTGKLTF	TGTGCTGCTGACACCAATACAGGCAAATTAACCTTT	TRAV4-3		TRAJ27	TRAC	CASGDVGGARNTGQLYF	TGTGCCAGCGGTGATGTGGGGGGGGCGCGGAACACCGGGCAGCTCTACTTT	TRBV12-2+TRBV13-2		TRBJ2-2	TRBC2	clonotype42
	clonotype68	clonotype68_consensus_146;clonotype68_consensus_147;clonotype68_consensus_145	6	0.00146807	CAAGPSNMGYKLTF;CAWGTQVVGQLTF	TGTGCTGCTGGTCCTAGCAACATGGGCTACAAACTTACCTTC;TGTGCTTGGGGGACACAGGTTGTGGGGCAGCTCACTTTC	TRAV4D-4;TRAV9D-3	;	TRAJ9;TRAJ5	TRAC;TRAC	CASRQGGAETLYF	TGTGCCAGCAGACAGGGTGGTGCAGAAACGCTGTATTTT	TRBV13-3		TRBJ2-3	TRBC2	clonotype45	clonotype45_consensus_101;clonotype45_consensus_100	12	0.0015213	CAASNYNQGKLIF	TGTGCAGCAAGCAACTATAACCAGGGGAAGCTTATCTTT	TRAV7D-2		TRAJ23	TRAC	CGARDTQDTQYF	TGTGGTGCTAGGGACACCCAAGACACCCAGTACTTT	TRBV20		TRBJ2-5	TRBC2	clonotype56	clonotype56_consensus_117;clonotype56_consensus_116	12	0.00147312	CAASKAGNTGKLIF	TGTGCAGCAAGTAAGGCAGGCAATACCGGAAAACTCATCTTT	TRAV14-3		TRAJ37	TRAC	CASSQQGGSAETLYF	TGTGCCAGCAGCCAACAGGGGGGTAGTGCAGAAACGCTGTATTTT	TRBV5		TRBJ2-3	TRBC2	clonotype44
	clonotype76	clonotype76_consensus_166;clonotype76_consensus_165	6	0.00146807	CAAENYGSSGNKLIF	TGTGCTGCTGAAAATTATGGGAGCAGTGGCAACAAGCTCATCTTT	TRAV4D-4		TRAJ32	TRAC	CASSLRGGSSYEQYF	TGTGCCAGCAGCTTACGGGGGGGGAGCTCCTATGAACAGTACTTC	TRBV3		TRBJ2-7	TRBC2	clonotype50	clonotype50_consensus_113;clonotype50_consensus_112	12	0.0015213	CAASDTNAYKVIF	TGTGCAGCAAGTGATACAAATGCTTACAAAGTCATCTTT	TRAV14-1		TRAJ30	TRAC	CAWSPPAGGYEQYF	TGTGCCTGGAGTCCCCCCGCGGGGGGGTATGAACAGTACTTC	TRBV31		TRBJ2-7	TRBC2	clonotype58	clonotype58_consensus_121;clonotype58_consensus_120	12	0.00147312	CILRGQGTGSKLSF	TGTATCCTGAGAGGGCAAGGCACTGGGTCTAAGCTGTCATTT	TRAV21-DV12		TRAJ58	TRAC	CASSQDQGARDTQYF	TGTGCCAGCAGCCAAGACCAGGGGGCGCGGGACACCCAGTACTTT	TRBV2	TRBD1	TRBJ2-5	TRBC2	clonotype50
	clonotype77	clonotype77_consensus_168;clonotype77_consensus_167	6	0.00146807	CALEGPNTGNYKYVF	TGTGCACTGGAGGGCCCGAATACAGGAAACTACAAATACGTCTTT	TRAV17		TRAJ40	TRAC	CTCSAPGGAREQYF	TGCACCTGCAGTGCCCCTGGGGGGGCGCGGGAACAGTACTTC	TRBV1	TRBD2	TRBJ2-7	TRBC2	clonotype53	clonotype53_consensus_120;clonotype53_consensus_119	12	0.0015213	CALGQMNYNQGKLIF	TGTGCTCTGGGTCAGATGAATTATAACCAGGGGAAGCTTATCTTT	TRAV6N-7		TRAJ23	TRAC	CASSHPGHQDTQYF	TGTGCCAGCAGCCATCCGGGACATCAAGACACCCAGTACTTT	TRBV10		TRBJ2-5	TRBC2	clonotype35	clonotype35_consensus_71	11	0.00135036	CAPYAQGLTF	TGTGCTCCCTATGCCCAGGGATTAACCTTC	TRAV8D-2		TRAJ26	TRAC							clonotype40
	clonotype78	clonotype78_consensus_170;clonotype78_consensus_169	6	0.00146807	CAASRQQGTGSKLSF	TGTGCAGCAAGCAGGCAGCAAGGCACTGGGTCTAAGCTGTCATTT	TRAV10D		TRAJ58	TRAC	CASSIMGGDTGQLYF	TGTGCCAGCAGTATAATGGGGGGGGACACCGGGCAGCTCTACTTT	TRBV19		TRBJ2-2	TRBC2	clonotype58	clonotype58_consensus_132;clonotype58_consensus_133;clonotype58_consensus_131	12	0.0015213	CAAGSDSNYQLIW;CAMRGPEANKMIF	TGTGCAGCAGGATCTGATAGCAACTATCAGTTGATCTGG;TGTGCTATGAGAGGCCCTGAGGCAAACAAGATGATCTTT	TRAV14-1;TRAV16	;	TRAJ33;TRAJ47	TRAC;TRAC	CASSTPLGGYSYEQYF	TGTGCCAGCAGCACTCCACTGGGGGGTTACTCCTATGAACAGTACTTC	TRBV15		TRBJ2-7	TRBC2	clonotype51	clonotype51_consensus_106;clonotype51_consensus_105	11	0.00135036	CAVPNTGNYKYVF	TGTGCAGTCCCTAATACAGGAAACTACAAATACGTCTTT	TRAV7-1		TRAJ40	TRAC	CASSDSNQAPLF	TGTGCCAGCAGTGATTCAAACCAGGCTCCGCTTTTT	TRBV13-3		TRBJ1-5	TRBC1	clonotype47
	clonotype57	clonotype57_consensus_119;clonotype57_consensus_120;clonotype57_consensus_118	5	0.00122339	CALGGSSGGNYKPTF;CALSMANSAGNKLTF	TGTGCTCTGGGTGGTTCCTCAGGAGGAAACTACAAACCTACGTTT;TGTGCTCTGAGCATGGCTAACAGTGCAGGGAACAAGCTAACTTTT	TRAV6N-7;TRAV9D-4	;	TRAJ6;TRAJ17	TRAC;TRAC	CASSQDYISQNTLYF	TGTGCCAGCAGCCAAGATTACATTAGTCAAAACACCTTGTACTTT	TRBV2		TRBJ2-4	TRBC2	clonotype38	clonotype38_consensus_87;clonotype38_consensus_86	11	0.00139452	CAASEQRAGGYKVVF	TGTGCAGCTAGTGAGCAAAGGGCTGGAGGCTATAAAGTGGTCTTT	TRAV7-4		TRAJ12	TRAC	CASSQVSGASYEQYF	TGTGCCAGCAGCCAAGTTTCGGGGGCCTCCTATGAACAGTACTTC	TRBV5		TRBJ2-7	TRBC2	clonotype57	clonotype57_consensus_119;clonotype57_consensus_118	11	0.00135036	CAAYASSSFSKLVF	TGTGCTGCTTATGCATCCTCCTCCTTCAGCAAGCTGGTGTTT	TRAV4-3		TRAJ50	TRAC	CASSQDGDINERLFF	TGTGCCAGCAGCCAAGATGGGGACATCAACGAAAGATTATTTTTC	TRBV5		TRBJ1-4	TRBC1	clonotype53
	clonotype65	clonotype65_consensus_139;clonotype65_consensus_138	5	0.00122339	CAASDGSSGNKLIF	TGTGCAGCAAGTGACGGGAGCAGTGGCAACAAGCTCATCTTT	TRAV14-1		TRAJ32	TRAC	CGARVSNERLFF	TGTGGTGCTAGGGTTTCCAACGAAAGATTATTTTTC	TRBV20		TRBJ1-4	TRBC1	clonotype52	clonotype52_consensus_117;clonotype52_consensus_118;clonotype52_consensus_116	11	0.00139452	CALVDSSGSWQLIF;CAPPGTGSNRLTF	TGTGCTCTGGTTGACTCTTCTGGCAGCTGGCAACTCATCTTT;TGTGCCCCACCAGGCACTGGGAGTAACAGGCTCACTTTT	TRAV6-4;TRAV7-3	;	TRAJ22;TRAJ28	TRAC;TRAC	CASSQDRGPYEQYF	TGTGCCAGCAGCCAAGATCGGGGGCCCTATGAACAGTACTTC	TRBV2		TRBJ2-7	TRBC2	clonotype63	clonotype63_consensus_129;clonotype63_consensus_128	11	0.00135036	CAANTNTGKLTF	TGCGCAGCCAACACCAATACAGGCAAATTAACCTTT	TRAV3D-3		TRAJ27	TRAC	CASSQERVEQYF	TGTGCCAGCAGCCAAGAGAGGGTTGAACAGTACTTC	TRBV5		TRBJ2-7	TRBC2	clonotype45
	clonotype67	clonotype67_consensus_144;clonotype67_consensus_143	5	0.00122339	CATEGTNTGKLTF	TGTGCTACTGAAGGCACCAATACAGGCAAATTAACCTTT	TRAV8-1		TRAJ27	TRAC	CASSLDSAETLYF	TGTGCCAGCAGTCTGGACAGTGCAGAAACGCTGTATTTT	TRBV13-3		TRBJ2-3	TRBC2	clonotype39	clonotype39_consensus_89;clonotype39_consensus_88	10	0.00126775	CAARGYNQGKLIF	TGTGCAGCAAGGGGGTATAACCAGGGGAAGCTTATCTTT	TRAV14N-3		TRAJ23	TRAC	CASGARDRDTEVFF	TGTGCCAGCGGTGCCAGGGACAGGGACACAGAAGTCTTCTTT	TRBV12-2+TRBV13-2	TRBD1	TRBJ1-1	TRBC1	clonotype47	clonotype47_consensus_98;clonotype47_consensus_97	10	0.0012276	CALSDRGSSGNKLIF	TGTGCTTTGAGTGATAGGGGGAGCAGTGGCAACAAGCTCATCTTT	TRAV12-2		TRAJ32	TRAC	CASSQEGHLEVFF	TGTGCCAGCAGCCAAGAAGGTCATTTAGAAGTCTTCTTT	TRBV5		TRBJ1-1	TRBC1	clonotype55
	clonotype70	clonotype70_consensus_151;clonotype70_consensus_152;clonotype70_consensus_150	5	0.00122339	CAVSDNNNAPRF;CAVSDRGSALGRLHF	TGTGCAGTTAGTGATAACAACAATGCCCCACGATTT;TGCGCAGTCAGTGATAGAGGTTCAGCCTTAGGGAGGCTGCATTTT	TRAV7N-4;TRAV3D-3	;	TRAJ43;TRAJ18	TRAC;TRAC	CAWSLSGTANERLFF	TGTGCCTGGAGTCTTTCCGGGACAGCCAACGAAAGATTATTTTTC	TRBV31		TRBJ1-4	TRBC1	clonotype67	clonotype67_consensus_151;clonotype67_consensus_152;clonotype67_consensus_150	10	0.00126775	CAASNGSGGKLTL;CAVHTGNYKYVF	TGTGCAGCAAGTAATGGCAGTGGTGGAAAACTCACTTTG;TGTGCAGTCCATACAGGAAACTACAAATACGTCTTT	TRAV14D-3-DV8;TRAV7N-6	;	TRAJ44;TRAJ40	TRAC;TRAC	CASSIAGGYAEQFF	TGTGCCAGCAGTATCGCTGGGGGGTATGCTGAGCAGTTCTTC	TRBV19		TRBJ2-1	TRBC2	clonotype64	clonotype64_consensus_131;clonotype64_consensus_130	10	0.0012276	CALSDDYSNNRLTL	TGTGCTTTGAGTGATGACTACAGCAACAACAGACTTACTTTG	TRAV12D-2		TRAJ7	TRAC	CGAQDWGVDTQYF	TGTGGTGCCCAAGACTGGGGGGTTGACACCCAGTACTTT	TRBV20		TRBJ2-5	TRBC2	clonotype52
	clonotype88	clonotype88_consensus_189;clonotype88_consensus_188	5	0.00122339	CAVSDNNNAPRF	TGTGCAGTTAGTGATAACAACAATGCCCCACGATTT	TRAV7N-4		TRAJ43	TRAC	CTCSDNYEQYF	TGCACCTGCAGTGACAACTATGAACAGTACTTC	TRBV1		TRBJ2-7	TRBC2	clonotype68	clonotype68_consensus_154;clonotype68_consensus_153	10	0.00126775	CAAFGGSNAKLTF	TGTGCAGCATTTGGAGGAAGCAATGCAAAGCTAACCTTC	TRAV14-3		TRAJ42	TRAC	CSSREDSYAEQFF	TGTAGTTCTAGAGAGGACAGCTATGCTGAGCAGTTCTTC	TRBV30		TRBJ2-1	TRBC2	clonotype69	clonotype69_consensus_140;clonotype69_consensus_139	10	0.0012276	CAMSDGTGGYKVVF	TGTGCTATGAGTGACGGGACTGGAGGCTATAAAGTGGTCTTT	TRAV6D-3		TRAJ12	TRAC	CASSRDISYNSPLYF	TGTGCCAGCAGCCGGGACATTTCCTATAATTCGCCCCTCTACTTT	TRBV19		TRBJ1-6	TRBC1	clonotype62
	clonotype98	clonotype98_consensus_213;clonotype98_consensus_212	5	0.00122339	CALGFYAQGLTF	TGTGCTCTGGGCTTCTATGCCCAGGGATTAACCTTC	TRAV6-6		TRAJ26	TRAC	CASSPQGSNSDYTF	TGTGCCAGCTCTCCACAGGGTTCAAACTCCGACTACACCTTC	TRBV12-2		TRBJ1-2	TRBC1	clonotype81	clonotype81_consensus_181;clonotype81_consensus_180	10	0.00126775	CALSPYNAGAKLTF	TGTGCTTTGAGTCCCTATAATGCAGGTGCCAAGCTCACATTC	TRAV12-2		TRAJ39	TRAC	CASGGTGGGNSGNTLYF	TGTGCCAGCGGTGGGACAGGGGGCGGGAATTCTGGAAATACGCTCTATTTT	TRBV12-2+TRBV13-2	TRBD1	TRBJ1-3	TRBC1	clonotype70	clonotype70_consensus_142;clonotype70_consensus_141	10	0.0012276	CSASRRGKLIF	TGCTCAGCAAGTAGGCGGGGGAAGCTTATCTTT	TRAV5-1		TRAJ23	TRAC	CASGDGTGGSQNTLYF	TGTGCCAGCGGTGATGGGACTGGGGGTAGTCAAAACACCTTGTACTTT	TRBV12-2+TRBV13-2		TRBJ2-4	TRBC2	clonotype39
	clonotype99	clonotype99_consensus_215;clonotype99_consensus_214	5	0.00122339	CAVSEGSSGSWQLIF	TGCGCAGTCAGTGAGGGCTCTTCTGGCAGCTGGCAACTCATCTTT	TRAV3D-3		TRAJ22	TRAC	CASGDGDRGYEQYF	TGTGCCAGCGGTGATGGGGACAGGGGCTATGAACAGTACTTC	TRBV12-2+TRBV13-2	TRBD1	TRBJ2-7	TRBC2	clonotype0	clonotype0_consensus_1;clonotype0_consensus_0	9	0.00114097	CAASNSAGNKLTF	TGTGCAGCATCTAACAGTGCAGGGAACAAGCTAACTTTT	TRAV14-3		TRAJ17	TRAC	CASSLPGGAHTLYF	TGTGCCAGCAGCTTACCTGGGGGGGCGCACACCTTGTACTTT	TRBV10		TRBJ2-4	TRBC2	clonotype107	clonotype107_consensus_222;clonotype107_consensus_221	10	0.0012276	CAASGGNNNAPRF	TGTGCAGCAAGCGGGGGAAACAACAATGCCCCACGATTT	TRAV7D-2		TRAJ43	TRAC	CASGEGDTQYF	TGTGCCAGCGGGGAGGGGGACACCCAGTACTTT	TRBV12-2+TRBV13-2		TRBJ2-5	TRBC2	clonotype49
	clonotype46	clonotype46_consensus_97	4	0.000978713							CASSDVGGYAEQFF	TGTGCCAGCAGTGATGTTGGGGGCTATGCTGAGCAGTTCTTC	TRBV13-3		TRBJ2-1	TRBC2	clonotype46	clonotype46_consensus_104;clonotype46_consensus_102;clonotype46_consensus_103	9	0.00114097	CAASRGNNNAPRF	TGTGCAGCAAGCAGAGGGAACAACAATGCCCCACGATTT	TRAV7D-2		TRAJ43	TRAC	CASGEGDTQYF;CAWDRDRDNQAPLF	TGTGCCAGCGGTGAGGGGGACACCCAGTACTTT;TGTGCCTGGGACCGGGACAGGGACAACCAGGCTCCGCTTTTT	TRBV12-2+TRBV13-2;TRBV31	;TRBD1	TRBJ2-5;TRBJ1-5	TRBC2;TRBC1	clonotype59	clonotype59_consensus_123;clonotype59_consensus_122	9	0.00110484	CALGGNSAGNKLTF	TGTGCTCTGGGTGGTAACAGTGCAGGGAACAAGCTAACTTTT	TRAV6N-5		TRAJ17	TRAC	CASSFRDRSSYEQYF	TGTGCCAGCAGCTTCCGGGACAGGAGCTCCTATGAACAGTACTTC	TRBV10	TRBD1	TRBJ2-7	TRBC2	clonotype58
	clonotype53	clonotype53_consensus_110;clonotype53_consensus_111;clonotype53_consensus_109	4	0.000978713	CAASSSGGSNAKLTF;CAFVTGSGGKLTL	TGTGCAGCAAGTTCTTCTGGAGGAAGCAATGCAAAGCTAACCTTC;TGTGCTTTCGTTACTGGCAGTGGTGGAAAACTCACTTTG	TRAV14D-1;TRAV13-1	;	TRAJ42;TRAJ44	TRAC;TRAC	CASSQQGVNSPLYF	TGTGCCAGCAGTCAACAGGGGGTTAATTCGCCCCTCTACTTT	TRBV5		TRBJ1-6	TRBC1	clonotype54	clonotype54_consensus_122;clonotype54_consensus_121	9	0.00114097	CALDSGYNKLTF	TGTGCTCTTGACTCGGGATACAACAAACTCACTTTT	TRAV12D-1		TRAJ11	TRAC	CASGDAGGAGNTLYF	TGTGCCAGCGGTGATGCAGGGGGCGCTGGAAATACGCTCTATTTT	TRBV12-2+TRBV13-2	TRBD1	TRBJ1-3	TRBC1	clonotype103	clonotype103_consensus_213;clonotype103_consensus_214;clonotype103_consensus_212	9	0.00110484	CALGTNKVVF;CAVRRTNSAGNKLTF	TGTGCTCTGGGGACCAACAAAGTCGTCTTT;TGTGCAGTGAGAAGGACTAACAGTGCAGGGAACAAGCTAACTTTT	TRAV9N-4;TRAV7D-5	;	TRAJ34;TRAJ17	TRAC;TRAC	CASSQDSGVDTEVFF	TGTGCCAGCAGCCAAGATTCAGGGGTCGACACAGAAGTCTTCTTT	TRBV5		TRBJ1-1	TRBC1	clonotype63
	clonotype54	clonotype54_consensus_113;clonotype54_consensus_112	4	0.000978713	CAVSPNTGYQNFYF	TGCGCAGTCAGTCCTAACACGGGTTACCAGAACTTCTATTTT	TRAV3-3		TRAJ49	TRAC	CASSWGDQDTQYF	TGTGCCAGCAGCTGGGGGGACCAAGACACCCAGTACTTT	TRBV10		TRBJ2-5	TRBC2	clonotype70	clonotype70_consensus_157	9	0.00114097							CASSLEGDEQYF	TGTGCAAGCAGCTTAGAAGGGGATGAACAGTACTTC	TRBV16		TRBJ2-7	TRBC2	clonotype108	clonotype108_consensus_224;clonotype108_consensus_223	9	0.00110484	CAADASSGSWQLIF	TGTGCTGCTGATGCGTCTTCTGGCAGCTGGCAACTCATCTTT	TRAV4D-3		TRAJ22	TRAC	CASSQQDTEVFF	TGTGCCAGCAGCCAACAGGACACAGAAGTCTTCTTT	TRBV5		TRBJ1-1	TRBC1	clonotype78
	clonotype55	clonotype55_consensus_115;clonotype55_consensus_114	4	0.000978713	CAVGNYNQGKLIF	TGCGCAGTCGGGAATTATAACCAGGGGAAGCTTATCTTT	TRAV3D-3		TRAJ23	TRAC	CGARDLWGETETLYF	TGTGGTGCTAGGGATCTCTGGGGGGAAACAGAAACGCTGTATTTT	TRBV20		TRBJ2-3	TRBC2	clonotype79	clonotype79_consensus_177;clonotype79_consensus_176	9	0.00114097	CILRPGYQNFYF	TGTATCCTGAGGCCGGGTTACCAGAACTTCTATTTT	TRAV21-DV12		TRAJ49	TRAC	CASGDESQNSDYTF	TGTGCCAGCGGTGATGAAAGCCAGAACTCCGACTACACCTTC	TRBV12-2+TRBV13-2		TRBJ1-2	TRBC1	clonotype62	clonotype62_consensus_127	8	0.000982077	CILRVSTGGNNKLTF	TGTATCCTGAGAGTTTCTACTGGAGGCAATAATAAGCTGACTTTT	TRAV21-DV12		TRAJ56	TRAC							clonotype88
	clonotype62	clonotype62_consensus_132;clonotype62_consensus_130;clonotype62_consensus_131	4	0.000978713	CAVSMKGNYKYVF	TGTGCAGTGAGCATGAAGGGAAACTACAAATACGTCTTT	TRAV7-5		TRAJ40	TRAC	CASGALGSYEQYF;CAWSLLSNERLFF	TGTGCCAGCGGTGCCCTGGGGTCCTATGAACAGTACTTC;TGTGCCTGGAGTCTCCTTTCCAACGAAAGATTATTTTTC	TRBV12-2+TRBV13-2;TRBV31	;	TRBJ2-7;TRBJ1-4	TRBC2;TRBC1	clonotype84	clonotype84_consensus_188;clonotype84_consensus_187	9	0.00114097	CAAGAGYQNFYF	TGCGCAGCAGGTGCGGGTTACCAGAACTTCTATTTT	TRAV19		TRAJ49	TRAC	CASSQLGGAETLYF	TGTGCCAGCAGCCAACTGGGGGGTGCAGAAACGCTGTATTTT	TRBV5		TRBJ2-3	TRBC2	clonotype72	clonotype72_consensus_145	8	0.000982077							CASSQEGHLEVFF	TGTGCCAGCAGCCAAGAAGGTCATTTAGAAGTCTTCTTT	TRBV5		TRBJ1-1	TRBC1	clonotype57
	clonotype72	clonotype72_consensus_156;clonotype72_consensus_157;clonotype72_consensus_155	4	0.000978713	CAAPNTNKVVF;CAVSEGTNTGKLTF	TGTGCTGCACCCAATACCAACAAAGTCGTCTTT;TGCGCAGTCAGTGAAGGCACCAATACAGGCAAATTAACCTTT	TRAV5-4;TRAV3D-3	;	TRAJ34;TRAJ27	TRAC;TRAC	CASSLEGDTQYF	TGTGCAAGCAGCTTAGAGGGAGACACCCAGTACTTT	TRBV16		TRBJ2-5	TRBC2	clonotype57	clonotype57_consensus_129;clonotype57_consensus_130;clonotype57_consensus_128	8	0.0010142	CAAGSNNRIFF;CAASLAGNTGKLIF	TGTGCTGCGGGGAGCAATAACAGAATCTTCTTT;TGTGCAGCAAGTCTGGCAGGCAATACCGGAAAACTCATCTTT	TRAV5-4;TRAV14N-3	;	TRAJ31;TRAJ37	TRAC;TRAC	CASSRQGGSAETLYF	TGTGCCAGCAGCCGACAGGGGGGTAGTGCAGAAACGCTGTATTTT	TRBV5	TRBD1	TRBJ2-3	TRBC2	clonotype86	clonotype86_consensus_177;clonotype86_consensus_176	8	0.000982077	CAASYYNQGKLIF	TGTGCAGCAAGTTATTATAACCAGGGGAAGCTTATCTTT	TRAV14D-3-DV8		TRAJ23	TRAC	CASSLRTGGGNTLYF	TGTGCCAGCAGTCTACGGACAGGGGGTGGAAATACGCTCTATTTT	TRBV26	TRBD1	TRBJ1-3	TRBC1	clonotype61
	clonotype74	clonotype74_consensus_162;clonotype74_consensus_160;clonotype74_consensus_161	4	0.000978713	CAVSGNNAGAKLTF	TGCGCAGTCAGCGGTAATAATGCAGGTGCCAAGCTCACATTC	TRAV3-3		TRAJ39	TRAC	CASSQEGLGGRDTQYF;CAWSLDGYEQYF	TGTGCCAGCAGCCAAGAGGGACTGGGGGGGCGGGACACCCAGTACTTT;TGTGCCTGGAGTCTAGACGGTTATGAACAGTACTTC	TRBV5;TRBV31	TRBD2;	TRBJ2-5;TRBJ2-7	TRBC2;TRBC2	clonotype63	clonotype63_consensus_144;clonotype63_consensus_143	8	0.0010142	CAVRNTGNYKYVF	TGTGCAGTCCGTAATACAGGAAACTACAAATACGTCTTT	TRAV7-6		TRAJ40	TRAC	CASSGTGGDTGQLYF	TGTGCCAGCAGTGGGACAGGGGGCGACACCGGGCAGCTCTACTTT	TRBV13-3	TRBD1	TRBJ2-2	TRBC2	clonotype93	clonotype93_consensus_191;clonotype93_consensus_190	8	0.000982077	CAVRLRGSALGRLHF	TGTGCTGTGAGGCTTAGAGGTTCAGCCTTAGGGAGGCTGCATTTT	TRAV9-1		TRAJ18	TRAC	CASSPPGQGFNQDTQYF	TGTGCTAGCAGTCCGCCGGGACAGGGGTTTAACCAAGACACCCAGTACTTT	TRBV17	TRBD1	TRBJ2-5	TRBC2	clonotype66
	clonotype89	clonotype89_consensus_192;clonotype89_consensus_190;clonotype89_consensus_191	4	0.000978713	CAVSANSAGNKLTF	TGCGCAGTCAGTGCAAACAGTGCAGGGAACAAGCTAACTTTT	TRAV3D-3		TRAJ17	TRAC	CASSLGTVEVFF;CASSRQGVDQAPLF	TGTGCCAGCAGCCTCGGGACAGTGGAAGTCTTCTTT;TGTGCCAGCAGCCGACAGGGAGTAGACCAGGCTCCGCTTTTT	TRBV15;TRBV5	TRBD1;	TRBJ1-1;TRBJ1-5	TRBC1;TRBC1	clonotype64	clonotype64_consensus_146;clonotype64_consensus_145	8	0.0010142	CAASRSNNRIFF	TGTGCAGCTAGTCGGAGCAATAACAGAATCTTCTTT	TRAV7-4		TRAJ31	TRAC	CASSFGGSAETLYF	TGTGCCAGCAGCTTTGGGGGGAGTGCAGAAACGCTGTATTTT	TRBV3		TRBJ2-3	TRBC2	clonotype94	clonotype94_consensus_193;clonotype94_consensus_194;clonotype94_consensus_192	8	0.000982077	CALWELTANAGAKLTF;CAVSMYNAGAKLTF	TGTGCTCTCTGGGAGCTTACGGCAAATGCAGGTGCCAAGCTCACATTC;TGTGCTGTGAGCATGTATAATGCAGGTGCCAAGCTCACATTC	TRAV15-1-DV6-1;TRAV9D-3	;	TRAJ39;TRAJ39	TRAC;TRAC	CASSLIRTPSAETLYF	TGTGCCAGCAGCTTAATCCGGACACCTAGTGCAGAAACGCTGTATTTT	TRBV3		TRBJ2-3	TRBC2	clonotype67
	clonotype90	clonotype90_consensus_194;clonotype90_consensus_195;clonotype90_consensus_193	4	0.000978713	CAAGSWQLIF;CAVNSGGSNAKLTF	TGTGCAGCTGGCAGCTGGCAACTCATCTTT;TGTGCAGTTAATTCTGGAGGAAGCAATGCAAAGCTAACCTTC	TRAV14N-3;TRAV7-3	;	TRAJ22;TRAJ42	TRAC;TRAC	CASSQEGGNTEVFF	TGTGCCAGCAGCCAAGAGGGGGGGAACACAGAAGTCTTCTTT	TRBV5		TRBJ1-1	TRBC1	clonotype71	clonotype71_consensus_159;clonotype71_consensus_158	8	0.0010142	CAAEPNYNVLYF	TGTGCTGCTGAGCCTAATTACAACGTGCTTTACTTC	TRAV4D-4		TRAJ21	TRAC	CASSDSNERLFF	TGTGCCAGCAGTGACAGCAACGAAAGATTATTTTTC	TRBV15		TRBJ1-4	TRBC1	clonotype95	clonotype95_consensus_196;clonotype95_consensus_195	8	0.000982077	CVLGDRRHMGYKLTF	TGTGTTCTGGGTGATCGACGGCACATGGGCTACAAACTTACCTTC	TRAV6-2		TRAJ9	TRAC	CASRGQGADAETLYF	TGTGCCAGCAGAGGACAGGGGGCTGATGCAGAAACGCTGTATTTT	TRBV19	TRBD1	TRBJ2-3	TRBC2	clonotype76
	clonotype109	clonotype109_consensus_238;clonotype109_consensus_239;clonotype109_consensus_237	4	0.000978713	CALGSSNTNKVVF;CAVEAGSNNRIFF	TGTGCTCTGGGTTCTTCCAATACCAACAAAGTCGTCTTT;TGTGCTGTTGAGGCCGGTAGCAATAACAGAATCTTCTTT	TRAV6-6;TRAV4-2	;	TRAJ34;TRAJ31	TRAC;TRAC	CASSQDPGNTLYF	TGTGCCAGCAGCCAAGATCCTGGAAATACGCTCTATTTT	TRBV5		TRBJ1-3	TRBC1	clonotype82	clonotype82_consensus_183;clonotype82_consensus_184;clonotype82_consensus_182	8	0.0010142	CAVSGSGGSNYKLTF;CILRAHTGANTGKLTF	TGCGCAGTCAGTGGCAGTGGAGGCAGCAATTACAAACTGACATTT;TGTATCCTGAGAGCGCACACTGGAGCTAACACTGGAAAGCTCACGTTT	TRAV3-3;TRAV21-DV12	;	TRAJ53;TRAJ52	TRAC;TRAC	CASGGPDWEAWAETLYF	TGTGCCAGCGGTGGCCCCGACTGGGAGGCGTGGGCAGAAACGCTGTATTTT	TRBV12-2+TRBV13-2		TRBJ2-3	TRBC2	clonotype106	clonotype106_consensus_220;clonotype106_consensus_219	8	0.000982077	CARASSGSWQLIF	TGTGCTCGGGCATCTTCTGGCAGCTGGCAACTCATCTTT	TRAV9N-4		TRAJ22	TRAC	CASRPGHNSGNTLYF	TGTGCCAGCAGACCGGGACATAATTCTGGAAATACGCTCTATTTT	TRBV19		TRBJ1-3	TRBC1	clonotype80
	clonotype116	clonotype116_consensus_253;clonotype116_consensus_252	4	0.000978713	CAVRNYAQGLTF	TGTGCAGTGAGGAACTATGCCCAGGGATTAACCTTC	TRAV7N-6		TRAJ26	TRAC	CASSEGDTEVFF	TGTGCCAGCAGCGAGGGGGACACAGAAGTCTTCTTT	TRBV3		TRBJ1-1	TRBC1	clonotype83	clonotype83_consensus_186;clonotype83_consensus_185	8	0.0010142	CALGRNNYAQGLTF	TGTGCTCTGGGTCGAAATAACTATGCCCAGGGATTAACCTTC	TRAV6N-7		TRAJ26	TRAC	CAWSLDISNERLFF	TGTGCCTGGAGTCTAGACATTTCCAACGAAAGATTATTTTTC	TRBV31		TRBJ1-4	TRBC1	clonotype132	clonotype132_consensus_282;clonotype132_consensus_281	8	0.000982077	CATENTNKVVF	TGTGCTACTGAGAATACCAACAAAGTCGTCTTT	TRAV8-1		TRAJ34	TRAC	CASSQEINQDTQYF	TGTGCCAGCAGCCAAGAAATTAACCAAGACACCCAGTACTTT	TRBV5		TRBJ2-5	TRBC2	clonotype84
	clonotype118	clonotype118_consensus_258;clonotype118_consensus_259;clonotype118_consensus_257	4	0.000978713	CALTLNYNQGKLIF;CAVSAGTNTGKLTF	TGTGCTCTGACCCTGAATTATAACCAGGGGAAGCTTATCTTT;TGCGCAGTCAGTGCAGGCACCAATACAGGCAAATTAACCTTT	TRAV6-5;TRAV3-3	;	TRAJ23;TRAJ27	TRAC;TRAC	CASSLEGEEQYF	TGTGCAAGCAGCCTCGAGGGCGAAGAACAGTACTTC	TRBV16		TRBJ2-7	TRBC2	clonotype87	clonotype87_consensus_193;clonotype87_consensus_192	8	0.0010142	CALSPDYSNNRLTL	TGCGCTCTGAGTCCGGACTACAGCAACAACAGACTTACTTTG	TRAV6N-6		TRAJ7	TRAC	CASGEPGGDEQYF	TGTGCCAGCGGTGAACCTGGGGGGGATGAACAGTACTTC	TRBV12-2+TRBV13-2		TRBJ2-7	TRBC2	clonotype135	clonotype135_consensus_290;clonotype135_consensus_288;clonotype135_consensus_289	8	0.000982077	CAMRDPHMGYKLTF	TGTGCTATGAGAGATCCCCACATGGGCTACAAACTTACCTTC	TRAV6-3		TRAJ9	TRAC	CASSIWDNSAETLYF;CASSPRDEQYF	TGTGCCAGCAGTATATGGGACAATAGTGCAGAAACGCTGTATTTT;TGTGCCAGCAGCCCCCGCGATGAACAGTACTTC	TRBV19;TRBV19	;	TRBJ2-3;TRBJ2-7	TRBC2;TRBC2	clonotype97
	clonotype121	clonotype121_consensus_267;clonotype121_consensus_266	4	0.000978713	CAVRASSGSWQLIF	TGTGCTGTGAGAGCATCTTCTGGCAGCTGGCAACTCATCTTT	TRAV9-1		TRAJ22	TRAC	CASSGGQHNERLFF	TGTGCCAGCAGTGGGGGACAGCACAACGAAAGATTATTTTTC	TRBV13-3		TRBJ1-4	TRBC1	clonotype108	clonotype108_consensus_242;clonotype108_consensus_241	7	0.000887424	CALGDYQGGRALIF	TGTGCTCTGGGGGACTACCAGGGAGGCAGAGCTCTGATATTT	TRAV6-6		TRAJ15	TRAC	CAWSLETGGQDTQYF	TGTGCCTGGAGTCTAGAAACTGGGGGTCAAGACACCCAGTACTTT	TRBV31		TRBJ2-5	TRBC2	clonotype143	clonotype143_consensus_307;clonotype143_consensus_306	8	0.000982077	CVLGAYQGGRALIF	TGTGTTCTGGGTGCCTACCAGGGAGGCAGAGCTCTGATATTT	TRAV6D-5		TRAJ15	TRAC	CASSIEGADSDYTF	TGTGCCAGCAGTATAGAGGGGGCGGACTCCGACTACACCTTC	TRBV19		TRBJ1-2	TRBC1	clonotype106
	clonotype124	clonotype124_consensus_273;clonotype124_consensus_272	4	0.000978713	CAVITGNTGKLIF	TGCGCAGTTATAACAGGCAATACCGGAAAACTCATCTTT	TRAV3-3		TRAJ37	TRAC	CASSLDGAGEQYF	TGTGCAAGCAGCTTAGATGGGGCGGGGGAACAGTACTTC	TRBV16		TRBJ2-7	TRBC2	clonotype1	clonotype1_consensus_3;clonotype1_consensus_2	6	0.000760649	CALEAHSGGNNKLTF	TGTGCACTGGAGGCTCATTCTGGAGGCAATAATAAGCTGACTTTT	TRAV17		TRAJ56	TRAC	CASSLDNANTEVFF	TGTGCCAGCTCTCTCGACAATGCAAACACAGAAGTCTTCTTT	TRBV12-2		TRBJ1-1	TRBC1	clonotype7	clonotype7_consensus_17;clonotype7_consensus_16	7	0.000859317	CAAGSGGSNAKLTF	TGTGCTGCTGGGTCTGGAGGAAGCAATGCAAAGCTAACCTTC	TRAV4-3		TRAJ42	TRAC	CASGETGGNYAEQFF	TGTGCCAGCGGTGAGACAGGGGGCAACTATGCTGAGCAGTTCTTC	TRBV12-2+TRBV13-2	TRBD1	TRBJ2-1	TRBC2	clonotype81
	clonotype126	clonotype126_consensus_278;clonotype126_consensus_279;clonotype126_consensus_277	4	0.000978713	CAADAGYNKLTF;CAMELSNYNVLYF	TGTGCAGCCGACGCGGGATACAACAAACTCACTTTT;TGTGCTATGGAACTGTCTAATTACAACGTGCTTTACTTC	TRAV14D-3-DV8;TRAV13D-3	;	TRAJ11;TRAJ21	TRAC;TRAC	CASSSLDNYAEQFF	TGTGCCAGCAGCTCCCTGGATAACTATGCTGAGCAGTTCTTC	TRBV3		TRBJ2-1	TRBC2	clonotype88	clonotype88_consensus_196;clonotype88_consensus_194;clonotype88_consensus_195	6	0.000760649	CAARNYNQGKLIF	TGTGCAGCAAGGAATTATAACCAGGGGAAGCTTATCTTT	TRAV7D-2		TRAJ23	TRAC	CASSDGQYF;CASSRGLGGSAETLYF	TGTGCCAGCAGTGATGGCCAGTACTTT;TGTGCCAGCAGCCGGGGACTGGGGGGGAGTGCAGAAACGCTGTATTTT	TRBV13-1;TRBV15	;TRBD2	TRBJ2-5;TRBJ2-3	TRBC2;TRBC2	clonotype84	clonotype84_consensus_173;clonotype84_consensus_171;clonotype84_consensus_172	7	0.000859317	CALGGTGGYKVVF	TGTGCTCTGGGGGGGACTGGAGGCTATAAAGTGGTCTTT	TRAV6N-7		TRAJ12	TRAC	CASSQETGGNTGQLYF;CTCSADLGGHEQYF	TGTGCCAGCAGCCAAGAGACTGGGGGAAACACCGGGCAGCTCTACTTT;TGCACCTGCAGTGCAGATTTGGGGGGCCATGAACAGTACTTC	TRBV5;TRBV1	;	TRBJ2-2;TRBJ2-7	TRBC2;TRBC2	clonotype85
	clonotype129	clonotype129_consensus_287;clonotype129_consensus_286	4	0.000978713	CALDRNSNNRIFF	TGTGCTCTGGACCGGAATAGCAATAACAGAATCTTCTTT	TRAV6-4		TRAJ31	TRAC	CASSQEDRGGQAPLF	TGTGCCAGCAGCCAAGAGGACAGGGGTGGGCAGGCTCCGCTTTTT	TRBV2		TRBJ1-5	TRBC1	clonotype96	clonotype96_consensus_214;clonotype96_consensus_213	6	0.000760649	CAALNSNNRIFF	TGTGCAGCCCTAAATAGCAATAACAGAATCTTCTTT	TRAV7-4		TRAJ31	TRAC	CASSQDTDSYNSPLYF	TGTGCCAGCAGCCAAGATACAGATTCCTATAATTCGCCCCTCTACTTT	TRBV5		TRBJ1-6	TRBC1	clonotype102	clonotype102_consensus_211;clonotype102_consensus_210	7	0.000859317	CAMADNSGGSNAKLTF	TGTGCTATGGCGGATAATTCTGGAGGAAGCAATGCAAAGCTAACCTTC	TRAV13-4-DV7		TRAJ42	TRAC	CAWSLGWGASQNTLYF	TGTGCCTGGAGTCTGGGCTGGGGGGCTAGTCAAAACACCTTGTACTTT	TRBV31		TRBJ2-4	TRBC2	clonotype87
	clonotype135	clonotype135_consensus_302;clonotype135_consensus_300;clonotype135_consensus_301	4	0.000978713	CAAEAPNTNTGKLTF	TGTGCTGCTGAGGCCCCAAACACCAATACAGGCAAATTAACCTTT	TRAV4D-3		TRAJ27	TRAC	CASGERDFYEQYF;CASSLDKRDTGQLYF	TGTGCCAGCGGTGAAAGGGACTTCTATGAACAGTACTTC;TGTGCCAGCTCTCTCGATAAGAGGGACACCGGGCAGCTCTACTTT	TRBV12-2+TRBV13-2;TRBV12-2	;	TRBJ2-7;TRBJ2-2	TRBC2;TRBC2	clonotype99	clonotype99_consensus_219;clonotype99_consensus_220;clonotype99_consensus_218	6	0.000760649	CAARMNYNQGKLIF;CALSEDYNQGKLIF	TGTGCAGCAAGGATGAATTATAACCAGGGGAAGCTTATCTTT;TGTGCTTTGAGTGAGGATTATAACCAGGGGAAGCTTATCTTT	TRAV14N-3;TRAV12D-2	;	TRAJ23;TRAJ23	TRAC;TRAC	CASSIQGVSAETLYF	TGTGCCAGCAGTATACAGGGGGTTAGTGCAGAAACGCTGTATTTT	TRBV19		TRBJ2-3	TRBC2	clonotype116	clonotype116_consensus_242;clonotype116_consensus_243;clonotype116_consensus_241	7	0.000859317	CAASGTSGGNYKPTF;CAVSGSAGNKLTF	TGTGCAGCTAGTGGAACCTCAGGAGGAAACTACAAACCTACGTTT;TGCGCAGTCAGTGGCAGTGCAGGGAACAAGCTAACTTTT	TRAV7D-4;TRAV3D-3	;	TRAJ6;TRAJ17	TRAC;TRAC	CASSISGYEQYF	TGTGCCAGCAGTATTTCTGGGTATGAACAGTACTTC	TRBV19		TRBJ2-7	TRBC2	clonotype96
	clonotype2	clonotype2_consensus_5;clonotype2_consensus_4	3	0.000734035	CAAGSNNNAPRF	TGCGCAGCAGGTTCCAACAACAATGCCCCACGATTT	TRAV19		TRAJ43	TRAC	CASRHWGASAETLYF	TGTGCCAGCAGGCACTGGGGGGCTAGTGCAGAAACGCTGTATTTT	TRBV13-1		TRBJ2-3	TRBC2	clonotype103	clonotype103_consensus_230;clonotype103_consensus_229	6	0.000760649	CAVSELSSGSWQLIF	TGTGCAGTTAGTGAGCTGTCTTCTGGCAGCTGGCAACTCATCTTT	TRAV7N-4		TRAJ22	TRAC	CGARDGNQAPLF	TGTGGTGCTAGGGATGGGAACCAGGCTCCGCTTTTT	TRBV20		TRBJ1-5	TRBC1	clonotype119	clonotype119_consensus_249;clonotype119_consensus_248	7	0.000859317	CAIDLSNYNVLYF	TGTGCTATAGATCTGTCTAATTACAACGTGCTTTACTTC	TRAV13D-2		TRAJ21	TRAC	CASSPGTTNTGQLYF	TGTGCCAGCAGTCCCGGGACAACAAACACCGGGCAGCTCTACTTT	TRBV19		TRBJ2-2	TRBC2	clonotype98
	clonotype27	clonotype27_consensus_56;clonotype27_consensus_55	3	0.000734035	CAGYANKMIF	TGTGCAGGCTATGCAAACAAGATGATCTTT	TRAV14-2		TRAJ47	TRAC	CASSQDRDTEVFF	TGTGCCAGCAGCCAGGACAGGGACACAGAAGTCTTCTTT	TRBV5		TRBJ1-1	TRBC1	clonotype104	clonotype104_consensus_232;clonotype104_consensus_231	6	0.000760649	CAARNYNQGKLIF	TGTGCAGCACGGAATTATAACCAGGGGAAGCTTATCTTT	TRAV14D-2		TRAJ23	TRAC	CGARDWDAEQFF	TGTGGTGCTAGGGATTGGGATGCTGAGCAGTTCTTC	TRBV20		TRBJ2-1	TRBC2	clonotype122	clonotype122_consensus_256;clonotype122_consensus_255	7	0.000859317	CAASRYNQGKLIF	TGTGCAGCAAGTCGCTATAACCAGGGGAAGCTTATCTTT	TRAV14D-3-DV8		TRAJ23	TRAC	CASGVPGLGEEQYF	TGTGCCAGCGGTGTCCCGGGACTGGGGGAAGAACAGTACTTC	TRBV12-2+TRBV13-2		TRBJ2-7	TRBC2	clonotype105
	clonotype84	clonotype84_consensus_182;clonotype84_consensus_181	3	0.000734035	CARGGNEKITF	TGTGCCCGGGGAGGAAATGAGAAAATAACTTTT	TRAV6-6		TRAJ48	TRAC	CGARDWGNTGQLYF	TGTGGTGCTAGAGACTGGGGGAACACCGGGCAGCTCTACTTT	TRBV20		TRBJ2-2	TRBC2	clonotype110	clonotype110_consensus_246;clonotype110_consensus_245	6	0.000760649	CAARGYNQGKLIF	TGTGCAGCCCGGGGGTATAACCAGGGGAAGCTTATCTTT	TRAV14N-3		TRAJ23	TRAC	CGAREGNSYNSPLYF	TGTGGTGCTAGGGAAGGCAATTCCTATAATTCGCCCCTCTACTTT	TRBV20		TRBJ1-6	TRBC1	clonotype140	clonotype140_consensus_301;clonotype140_consensus_300	7	0.000859317	CAVSAYANKMIF	TGTGCTGTGAGCGCCTATGCAAACAAGATGATCTTT	TRAV9-4		TRAJ47	TRAC	CASSQENGGDERLFF	TGTGCCAGCAGCCAAGAGAATGGGGGAGACGAAAGATTATTTTTC	TRBV5		TRBJ1-4	TRBC1	clonotype117
	clonotype94	clonotype94_consensus_203;clonotype94_consensus_202	3	0.000734035	CAAVNYGSSGNKLIF	TGTGCTGCTGTAAATTATGGGAGCAGTGGCAACAAGCTCATCTTT	TRAV4-4-DV10		TRAJ32	TRAC	CASSRLGGSSYEQYF	TGTGCCAGCAGCCGACTGGGGGGGAGCTCCTATGAACAGTACTTC	TRBV3	TRBD2	TRBJ2-7	TRBC2	clonotype112	clonotype112_consensus_250;clonotype112_consensus_251;clonotype112_consensus_249	6	0.000760649	CALGDQDSGYNKLTF;CALGPSNTNKVVF	TGTGCTCTGGGTGATCAGGACTCGGGATACAACAAACTCACTTTT;TGTGCTCTGGGTCCTTCCAATACCAACAAAGTCGTCTTT	TRAV6-6;TRAV6-6	;	TRAJ11;TRAJ34	TRAC;TRAC	CASSYLQGQNTLYF	TGTGCCAGCAGCTATCTCCAGGGACAAAACACCTTGTACTTT	TRBV10		TRBJ2-4	TRBC2	clonotype150	clonotype150_consensus_325;clonotype150_consensus_323;clonotype150_consensus_324	7	0.000859317	CALSTGFASALTF	TGTGCTCTGAGTACAGGCTTTGCAAGTGCGCTGACATTT	TRAV12-3		TRAJ35	TRAC	CASSAGTNNSPLYF;CTCSAVGGSYEQYF	TGTGCCAGCAGTGCCGGGACAAATAATTCGCCCCTCTACTTT;TGCACCTGCAGTGCAGTTGGGGGGTCCTATGAACAGTACTTC	TRBV13-1;TRBV1	;	TRBJ1-6;TRBJ2-7	TRBC1;TRBC2	clonotype18
	clonotype95	clonotype95_consensus_205;clonotype95_consensus_204	3	0.000734035	CAVSPRAGNTGKLIF	TGTGCAGTGAGCCCGAGGGCAGGCAATACCGGAAAACTCATCTTT	TRAV7-5		TRAJ37	TRAC	CASSILGGAEQFF	TGTGCCAGCAGTATACTGGGGGGTGCTGAGCAGTTCTTC	TRBV19		TRBJ2-1	TRBC2	clonotype113	clonotype113_consensus_253;clonotype113_consensus_252	6	0.000760649	CVLGDQGGNYKYVF	TGTGTTCTGGGTGATCAGGGAGGAAACTACAAATACGTCTTT	TRAV6-2		TRAJ40	TRAC	CASSQALDWGGYEQYF	TGTGCCAGCAGCCAAGCCCTCGACTGGGGGGGCTATGAACAGTACTTC	TRBV5	TRBD2	TRBJ2-7	TRBC2	clonotype155	clonotype155_consensus_337;clonotype155_consensus_336	7	0.000859317	CALTNYNQGKLIF	TGTGCTTTGACGAATTATAACCAGGGGAAGCTTATCTTT	TRAV12D-2		TRAJ23	TRAC	CASSRDRGNERLFF	TGTGCTAGCAGTCGGGACAGGGGTAACGAAAGATTATTTTTC	TRBV17	TRBD1	TRBJ1-4	TRBC1	clonotype54
	clonotype101	clonotype101_consensus_219;clonotype101_consensus_218	3	0.000734035	CAVINTGNYKYVF	TGTGCAGTTATCAATACAGGAAACTACAAATACGTCTTT	TRAV7N-4		TRAJ40	TRAC	CASSDQNTLYF	TGTGCCAGCAGTGATCAAAACACCTTGTACTTT	TRBV13-3		TRBJ2-4	TRBC2	clonotype115	clonotype115_consensus_257;clonotype115_consensus_256	6	0.000760649	CALGDRGNSAGNKLTF	TGTGCTCTGGGTGATCGGGGTAACAGTGCAGGGAACAAGCTAACTTTT	TRAV6-6		TRAJ17	TRAC	CASSRQENTGQLYF	TGTGCCAGCAGTCGGCAAGAAAACACCGGGCAGCTCTACTTT	TRBV19		TRBJ2-2	TRBC2	clonotype157	clonotype157_consensus_342;clonotype157_consensus_341	7	0.000859317	CAVLTGNTGKLIF	TGTGCAGTGTTAACAGGCAATACCGGAAAACTCATCTTT	TRAV7D-2		TRAJ37	TRAC	CTCSAVRVEQYF	TGCACCTGCAGTGCAGTCAGGGTTGAACAGTACTTC	TRBV1		TRBJ2-7	TRBC2	clonotype95
	clonotype113	clonotype113_consensus_247;clonotype113_consensus_246	3	0.000734035	CAASSTGGNNKLTF	TGTGCTGCAAGTTCTACTGGAGGCAATAATAAGCTGACTTTT	TRAV5-4		TRAJ56	TRAC	CASSLGGAEQYF	TGTGCAAGCAGCTTAGGAGGGGCTGAACAGTACTTC	TRBV16		TRBJ2-7	TRBC2	clonotype116	clonotype116_consensus_259;clonotype116_consensus_260;clonotype116_consensus_258	6	0.000760649	CALTDYSNNRLTL;CAVSSNNNAGAKLTF	TGTGCTTTGACCGACTACAGCAACAACAGACTTACTTTG;TGTGCTGTGAGCTCGAATAATAATGCAGGTGCCAAGCTCACATTC	TRAV12-2;TRAV9-1	;	TRAJ7;TRAJ39	TRAC;TRAC	CASGDALGGLAEQFF	TGTGCCAGCGGTGATGCGCTGGGGGGGCTGGCTGAGCAGTTCTTC	TRBV12-2+TRBV13-2	TRBD2	TRBJ2-1	TRBC2	clonotype45	clonotype45_consensus_93;clonotype45_consensus_92	6	0.000736558	CAIVMDSNYQLIW	TGTGCTATAGTAATGGATAGCAACTATCAGTTGATCTGG	TRAV13-2		TRAJ33	TRAC	CASSQGRSNERLFF	TGTGCCAGCAGCCAAGGACGGTCCAACGAAAGATTATTTTTC	TRBV5		TRBJ1-4	TRBC1	clonotype100
	clonotype117	clonotype117_consensus_255;clonotype117_consensus_256;clonotype117_consensus_254	3	0.000734035	CAASNNNNAPRF;CALGRYGSSGNKLIF	TGTGCAGCAAGCAATAACAACAATGCCCCACGATTT;TGTGCTTTGGGCCGTTATGGGAGCAGTGGCAACAAGCTCATCTTT	TRAV14-2;TRAV13-1	;	TRAJ43;TRAJ32	TRAC;TRAC	CASSRAAETLYF	TGTGCCAGCAGTCGAGCTGCAGAAACGCTGTATTTT	TRBV26		TRBJ2-3	TRBC2	clonotype134	clonotype134_consensus_306;clonotype134_consensus_307;clonotype134_consensus_304;clonotype134_consensus_305	6	0.000760649	CAMRESGGNYKPTF;CAVNTGYQNFYF	TGTGCTATGAGAGAGTCAGGAGGAAACTACAAACCTACGTTT;TGTGCTGTCAACACGGGTTACCAGAACTTCTATTTT	TRAV16N;TRAV4-4-DV10	;	TRAJ6;TRAJ49	TRAC;TRAC	CASSQDGDSGNTLYF;CGARDGGTHERLFF	TGTGCCAGCAGCCAAGATGGGGATTCTGGAAATACGCTCTATTTT;TGTGGTGCTAGGGATGGCGGGACACACGAAAGATTATTTTTC	TRBV5;TRBV20	;	TRBJ1-3;TRBJ1-4	TRBC1;TRBC1	clonotype110	clonotype110_consensus_228;clonotype110_consensus_227	6	0.000736558	CALERSNNRIFF	TGTGCTTTGGAACGAAGCAATAACAGAATCTTCTTT	TRAV13-1		TRAJ31	TRAC	CASSDWDSSYEQYF	TGTGCCAGCAGTGATTGGGACAGCTCCTATGAACAGTACTTC	TRBV13-1		TRBJ2-7	TRBC2	clonotype101
	clonotype130	clonotype130_consensus_290;clonotype130_consensus_288;clonotype130_consensus_289	3	0.000734035	CALTTGANTGKLTF	TGTGCTCTGACCACTGGAGCTAACACTGGAAAGCTCACGTTT	TRAV6-7-DV9		TRAJ52	TRAC	CASSLQGADTGQLYF;CASSPGTGGSAETLYF	TGTGCCAGCAGCCTTCAGGGGGCGGACACCGGGCAGCTCTACTTT;TGTGCCAGCAGCCCTGGGACAGGGGGCAGTGCAGAAACGCTGTATTTT	TRBV5;TRBV10	;TRBD1	TRBJ2-2;TRBJ2-3	TRBC2;TRBC2	clonotype136	clonotype136_consensus_312;clonotype136_consensus_310;clonotype136_consensus_311	6	0.000760649	CAASAGGYKVVF	TGTGCAGCAAGTGCCGGAGGCTATAAAGTGGTCTTT	TRAV14N-3		TRAJ12	TRAC	CASSAGTANSDYTF;CASSQDSGDGNTLYF	TGTGCCAGCTCGGCCGGGACAGCAAACTCCGACTACACCTTC;TGTGCCAGCAGCCAAGATAGCGGGGATGGAAATACGCTCTATTTT	TRBV12-2;TRBV5	;	TRBJ1-2;TRBJ1-3	TRBC1;TRBC1	clonotype128	clonotype128_consensus_274;clonotype128_consensus_273	6	0.000736558	CALSMESNYQLIW	TGTGCTCTGAGCATGGAGAGCAACTATCAGTTGATCTGG	TRAV9N-4		TRAJ33	TRAC	CAWSLGGGYAEQFF	TGTGCCTGGAGTCTTGGGGGCGGCTATGCTGAGCAGTTCTTC	TRBV31		TRBJ2-1	TRBC2	clonotype118
	clonotype136	clonotype136_consensus_304;clonotype136_consensus_303	3	0.000734035	CAVRASSGSWQLIF	TGCGCAGTCAGAGCATCTTCTGGCAGCTGGCAACTCATCTTT	TRAV3D-3		TRAJ22	TRAC	CASGGTPSGNTLYF	TGTGCCAGCGGTGGGACACCTTCTGGAAATACGCTCTATTTT	TRBV12-2+TRBV13-2		TRBJ1-3	TRBC1	clonotype146	clonotype146_consensus_338;clonotype146_consensus_337	6	0.000760649	CAAEKGYQNFYF	TGTGCTGCTGAGAAGGGTTACCAGAACTTCTATTTT	TRAV4D-4		TRAJ49	TRAC	CASGETGGNYAEQFF	TGTGCCAGCGGTGAAACTGGGGGTAACTATGCTGAGCAGTTCTTC	TRBV12-2+TRBV13-2		TRBJ2-1	TRBC2	clonotype129	clonotype129_consensus_276;clonotype129_consensus_275	6	0.000736558	CAALNPNTNKVVF	TGTGCAGCTCTGAACCCCAATACCAACAAAGTCGTCTTT	TRAV14-1		TRAJ34	TRAC	CAWSLGESSYEQYF	TGTGCCTGGAGTCTAGGCGAGAGCTCCTATGAACAGTACTTC	TRBV31		TRBJ2-7	TRBC2	clonotype122
	clonotype139	clonotype139_consensus_312;clonotype139_consensus_311	3	0.000734035	CAAKDYNQGKLIF	TGTGCAGCAAAGGATTATAACCAGGGGAAGCTTATCTTT	TRAV14D-3-DV8		TRAJ23	TRAC	CASGDALGGNTGQLYF	TGTGCCAGCGGTGATGCGCTGGGGGGGAACACCGGGCAGCTCTACTTT	TRBV12-2+TRBV13-2		TRBJ2-2	TRBC2	clonotype89	clonotype89_consensus_197	5	0.000633874							CASSPGTGGEEQYF	TGTGCCAGCAGCCCCGGGACTGGGGGAGAGGAACAGTACTTC	TRBV5		TRBJ2-7	TRBC2	clonotype131	clonotype131_consensus_280;clonotype131_consensus_279	6	0.000736558	CAAENQGGSAKLIF	TGCGCAGCAGAAAATCAAGGAGGGTCTGCGAAGCTCATCTTT	TRAV19		TRAJ57	TRAC	CASSGGSYEQYF	TGTGCCAGCAGTGGGGGCTCCTATGAACAGTACTTC	TRBV26		TRBJ2-7	TRBC2	clonotype129
	clonotype141	clonotype141_consensus_316;clonotype141_consensus_317;clonotype141_consensus_315	3	0.000734035	CAAEGSNNRIFF;CAAMNYNQGKLIF	TGTGCTGCTGAGGGTAGCAATAACAGAATCTTCTTT;TGTGCTGCCATGAATTATAACCAGGGGAAGCTTATCTTT	TRAV4-4-DV10;TRAV8-1	;	TRAJ31;TRAJ23	TRAC;TRAC	CAWSPSAETLYF	TGTGCCTGGAGTCCAAGTGCAGAAACGCTGTATTTT	TRBV31		TRBJ2-3	TRBC2	clonotype92	clonotype92_consensus_203;clonotype92_consensus_204;clonotype92_consensus_202	5	0.000633874	CAASEYSGYNKLTF;CALGQEGGSALGRLHF	TGTGCAGCTAGTGAGTACTCGGGATACAACAAACTCACTTTT;TGTGCTCTGGGGCAGGAGGGAGGTTCAGCCTTAGGGAGGCTGCATTTT	TRAV7D-4;TRAV6N-7	;	TRAJ11;TRAJ18	TRAC;TRAC	CASSQEGDNQDTQYF	TGTGCCAGCAGCCAAGAAGGGGACAACCAAGACACCCAGTACTTT	TRBV5		TRBJ2-5	TRBC2	clonotype149	clonotype149_consensus_321;clonotype149_consensus_322;clonotype149_consensus_320	6	0.000736558	CALSDPSNNRIFF;CAPNTNTGKLTF	TGTGCTCTGAGTGATCCTAGCAATAACAGAATCTTCTTT;TGTGCCCCTAACACCAATACAGGCAAATTAACCTTT	TRAV6-5;TRAV8D-2	;	TRAJ31;TRAJ27	TRAC;TRAC	CASGDGGTGWDTLYF	TGTGCCAGCGGTGATGGAGGGACAGGGTGGGACACCTTGTACTTT	TRBV12-2+TRBV13-2		TRBJ2-4	TRBC2	clonotype140
	clonotype143	clonotype143_consensus_321;clonotype143_consensus_320	3	0.000734035	CAASGGSNAKLTF	TGTGCTGCTTCTGGAGGAAGCAATGCAAAGCTAACCTTC	TRAV4-4-DV10		TRAJ42	TRAC	CGARQGNYAEQFF	TGTGGTGCTAGACAGGGAAACTATGCTGAGCAGTTCTTC	TRBV20		TRBJ2-1	TRBC2	clonotype102	clonotype102_consensus_228;clonotype102_consensus_227	5	0.000633874	CAVSMRAGNTGKLIF	TGTGCAGTGAGCATGAGGGCAGGCAATACCGGAAAACTCATCTTT	TRAV7D-5		TRAJ37	TRAC	CATGQISPLYF	TGTGCCACCGGACAAATTTCGCCCCTCTACTTT	TRBV13-1		TRBJ1-6	TRBC1	clonotype171	clonotype171_consensus_378;clonotype171_consensus_376;clonotype171_consensus_377	6	0.000736558	CAVSIRSGYNKLTF	TGTGCAGTGAGCATACGTTCGGGATACAACAAACTCACTTTT	TRAV7D-3		TRAJ11	TRAC	CASGEDNYEQYF;CASSVLGGLYEQYF	TGTGCCAGCGGTGAGGACAACTATGAACAGTACTTC;TGTGCCAGCAGTGTACTGGGGGGCTTATATGAACAGTACTTC	TRBV12-2+TRBV13-2;TRBV13-3	;	TRBJ2-7;TRBJ2-7	TRBC2;TRBC2	clonotype56
	clonotype146	clonotype146_consensus_328;clonotype146_consensus_329;clonotype146_consensus_327	3	0.000734035	CAAGRYNQGKLIF;CAMGMDSNYQLIW	TGTGCAGCAGGCCGGTATAACCAGGGGAAGCTTATCTTT;TGTGCTATGGGAATGGATAGCAACTATCAGTTGATCTGG	TRAV10N;TRAV13N-3	;	TRAJ23;TRAJ33	TRAC;TRAC	CGARDDTQDTQYF	TGTGGTGCTAGGGACGACACCCAAGACACCCAGTACTTT	TRBV20		TRBJ2-5	TRBC2	clonotype117	clonotype117_consensus_263;clonotype117_consensus_264;clonotype117_consensus_261;clonotype117_consensus_262	5	0.000633874	CAARNYQGGRALIF;CAASDPNYAQGLTF	TGTGCAGCTAGGAACTACCAGGGAGGCAGAGCTCTGATATTT;TGTGCAGCAAGTGATCCTAACTATGCCCAGGGATTAACCTTC	TRAV7-4;TRAV14N-3	;	TRAJ15;TRAJ26	TRAC;TRAC	CASGDSGQNERLFF;CASGETGGSYNSPLYF	TGTGCCAGCGGTGACTCGGGACAAAACGAAAGATTATTTTTC;TGTGCCAGCGGTGAGACAGGGGGCTCCTATAATTCGCCCCTCTACTTT	TRBV13-2;TRBV12-2+TRBV13-2	;TRBD1	TRBJ1-4;TRBJ1-6	TRBC1;TRBC1	clonotype173	clonotype173_consensus_383;clonotype173_consensus_384;clonotype173_consensus_382	6	0.000736558	CAARRGYQNFYF;CALPPRGFASALTF	TGTGCAGCAAGGAGGGGTTACCAGAACTTCTATTTT;TGTGCTCTCCCCCCGAGAGGCTTTGCAAGTGCGCTGACATTT	TRAV7D-2;TRAV12-3	;	TRAJ49;TRAJ35	TRAC;TRAC	CASGDATGNTGQLYF	TGTGCCAGCGGTGATGCAACTGGAAACACCGGGCAGCTCTACTTT	TRBV12-2+TRBV13-2		TRBJ2-2	TRBC2	clonotype89
	clonotype152	clonotype152_consensus_342;clonotype152_consensus_341	3	0.000734035	CALAPNYNQGKLIF	TGTGCTCTGGCCCCGAATTATAACCAGGGGAAGCTTATCTTT	TRAV6-6		TRAJ23	TRAC	CASSWDNQDTQYF	TGTGCCAGCAGTTGGGACAACCAAGACACCCAGTACTTT	TRBV13-3		TRBJ2-5	TRBC2	clonotype120	clonotype120_consensus_272;clonotype120_consensus_271	5	0.000633874	CAARNYNQGKLIF	TGTGCAGCAAGAAATTATAACCAGGGGAAGCTTATCTTT	TRAV14D-2		TRAJ23	TRAC	CGARDWDAEQFF	TGTGGTGCTAGGGACTGGGATGCTGAGCAGTTCTTC	TRBV20		TRBJ2-1	TRBC2	clonotype0	clonotype0_consensus_1;clonotype0_consensus_2;clonotype0_consensus_0	5	0.000613798	CAMRENTEGADRLTF;CAVRSVTGSGGKLTL	TGTGCTATGAGAGAAAATACAGAAGGTGCAGATAGACTCACCTTT;TGTGCAGTGAGATCTGTTACTGGCAGTGGTGGAAAACTCACTTTG	TRAV16D-DV11;TRAV7-5	;	TRAJ45;TRAJ44	TRAC;TRAC	CASSLGARNSDYTF	TGTGCAAGCAGCTTGGGGGCCCGCAACTCCGACTACACCTTC	TRBV16		TRBJ1-2	TRBC1	clonotype124
	clonotype154	clonotype154_consensus_347;clonotype154_consensus_346	3	0.000734035	CAIGSSGSWQLIF	TGTGCTATAGGATCTTCTGGCAGCTGGCAACTCATCTTT	TRAV13D-2		TRAJ22	TRAC	CASSQQQNQAPLF	TGTGCCAGCAGCCAGCAACAGAACCAGGCTCCGCTTTTT	TRBV5		TRBJ1-5	TRBC1	clonotype123	clonotype123_consensus_279;clonotype123_consensus_277;clonotype123_consensus_278	5	0.000633874	CAAGGGNEKITF	TGTGCAGCCGGGGGAGGAAATGAGAAAATAACTTTT	TRAV7D-2		TRAJ48	TRAC	CASSILGRSQNTLYF;CAWATDRDNERLFF	TGTGCCAGCAGTATATTAGGGAGAAGTCAAAACACCTTGTACTTT;TGTGCCTGGGCGACGGACAGGGACAACGAAAGATTATTTTTC	TRBV19;TRBV31	;	TRBJ2-4;TRBJ1-4	TRBC2;TRBC1	clonotype2	clonotype2_consensus_7;clonotype2_consensus_6	5	0.000613798	CALGRAGNYKYVF	TGTGCTCTGGGGAGGGCAGGAAACTACAAATACGTCTTT	TRAV6-6		TRAJ40	TRAC	CASSYRGENTLYF	TGTGCCAGCAGCTATCGGGGGGAAAACACCTTGTACTTT	TRBV10		TRBJ2-4	TRBC2	clonotype132
	clonotype158	clonotype158_consensus_358;clonotype158_consensus_357	3	0.000734035	CAASKNNAGAKLTF	TGTGCAGCAAGCAAGAATAATGCAGGTGCCAAGCTCACATTC	TRAV10		TRAJ39	TRAC	CGAREGTGGTEVFF	TGTGGTGCTAGGGAAGGGACAGGGGGCACAGAAGTCTTCTTT	TRBV20	TRBD1	TRBJ1-1	TRBC1	clonotype130	clonotype130_consensus_295;clonotype130_consensus_294	5	0.000633874	CAVLTGANTGKLTF	TGCGCAGTCCTTACTGGAGCTAACACTGGAAAGCTCACGTTT	TRAV3-3		TRAJ52	TRAC	CASSLEGDEQYF	TGTGCAAGCAGCTTAGAAGGGGATGAACAGTACTTC	TRBV16		TRBJ2-7	TRBC2	clonotype53	clonotype53_consensus_110;clonotype53_consensus_109	5	0.000613798	CAVSGNTEGADRLTF	TGTGCTGTGAGTGGGAATACAGAAGGTGCAGATAGACTCACCTTT	TRAV9-4		TRAJ45	TRAC	CASSDGGQQAPLF	TGTGCCAGCAGTGATGGGGGACAGCAGGCTCCGCTTTTT	TRBV13-1	TRBD1	TRBJ1-5	TRBC1	clonotype137
	clonotype162	clonotype162_consensus_366;clonotype162_consensus_367;clonotype162_consensus_365	3	0.000734035	CALWELDGDYANKMIF;CAVSGGTNTGKLTF	TGTGCTCTCTGGGAGCTGGACGGGGACTATGCAAACAAGATGATCTTT;TGCGCAGTCAGTGGGGGCACCAATACAGGCAAATTAACCTTT	TRAV15-1-DV6-1;TRAV3-3	;	TRAJ47;TRAJ27	TRAC;TRAC	CASSLEGDEQYF	TGTGCAAGCAGCTTAGAGGGGGATGAACAGTACTTC	TRBV16		TRBJ2-7	TRBC2	clonotype131	clonotype131_consensus_297;clonotype131_consensus_298;clonotype131_consensus_296	5	0.000633874	CAIHAPRF;CALSPSSNTNKVVF	TGTGCTATCCATGCCCCACGATTT;TGTGCTCTGAGCCCCTCTTCCAATACCAACAAAGTCGTCTTT	TRAV6D-3;TRAV6-7-DV9	;	TRAJ43;TRAJ34	TRAC;TRAC	CASSLDGNSPLYF	TGTGCCAGCAGCTTAGATGGGAATTCGCCCCTCTACTTT	TRBV3		TRBJ1-6	TRBC1	clonotype98	clonotype98_consensus_202;clonotype98_consensus_203;clonotype98_consensus_201	5	0.000613798	CAANASSGSWQLIF;CAVRTNYNVLYF	TGTGCAGCGAATGCATCTTCTGGCAGCTGGCAACTCATCTTT;TGCGCAGTCAGGACTAATTACAACGTGCTTTACTTC	TRAV14-1;TRAV3D-3	;	TRAJ22;TRAJ21	TRAC;TRAC	CASSEGTGGFQNTLYF	TGTGCCAGCAGTGAAGGGACTGGGGGGTTTCAAAACACCTTGTACTTT	TRBV13-1		TRBJ2-4	TRBC2	clonotype146
	clonotype163	clonotype163_consensus_369;clonotype163_consensus_370;clonotype163_consensus_368	3	0.000734035	CAASMDYSNNRLTL;CAVSPNYNQGKLIF	TGTGCAGCAAGCATGGACTACAGCAACAACAGACTTACTTTG;TGTGCAGTGAGCCCCAATTATAACCAGGGGAAGCTTATCTTT	TRAV10N;TRAV7-5	;	TRAJ7;TRAJ23	TRAC;TRAC	CASSEGGTGGERLFF	TGTGCCAGCAGTGAAGGCGGGACAGGGGGCGAAAGATTATTTTTC	TRBV13-1	TRBD1	TRBJ1-4	TRBC1	clonotype132	clonotype132_consensus_300;clonotype132_consensus_301;clonotype132_consensus_299	5	0.000633874	CALPHSNNRIFF;CVLGDSSGSWQLIF	TGCGCTCTGCCCCATAGCAATAACAGAATCTTCTTT;TGTGTTCTGGGTGATTCTTCTGGCAGCTGGCAACTCATCTTT	TRAV6N-6;TRAV6-2	;	TRAJ31;TRAJ22	TRAC;TRAC	CASSQDGLNYAEQFF	TGTGCCAGCAGCCAAGATGGGCTCAACTATGCTGAGCAGTTCTTC	TRBV5		TRBJ2-1	TRBC2	clonotype111	clonotype111_consensus_230;clonotype111_consensus_231;clonotype111_consensus_229	5	0.000613798	CAAIPGGNYKPTF;CAVSPSNSAGNKLTF	TGTGCAGCAATACCGGGAGGAAACTACAAACCTACGTTT;TGCGCAGTCAGCCCGTCTAACAGTGCAGGGAACAAGCTAACTTTT	TRAV14D-2;TRAV3D-3	;	TRAJ6;TRAJ17	TRAC;TRAC	CASSGKDNNQAPLF	TGTGCCAGCAGTGGGAAGGATAACAACCAGGCTCCGCTTTTT	TRBV13-1		TRBJ1-5	TRBC1	clonotype154
	clonotype172	clonotype172_consensus_391;clonotype172_consensus_390	3	0.000734035	CALGETQVVGQLTF	TGTGCTCTGGGTGAAACACAGGTTGTGGGGCAGCTCACTTTC	TRAV6-6		TRAJ5	TRAC	CAWSPGTGGQDTQYF	TGTGCCTGGAGTCCCGGGACTGGGGGCCAAGACACCCAGTACTTT	TRBV31	TRBD1	TRBJ2-5	TRBC2	clonotype138	clonotype138_consensus_317;clonotype138_consensus_316	5	0.000633874	CAVSSPGTGSKLSF	TGTGCAGTGAGCTCCCCAGGCACTGGGTCTAAGCTGTCATTT	TRAV7-6		TRAJ58	TRAC	CASSLENSGNTLYF	TGTGCCAGCAGCTTGGAGAATTCTGGAAATACGCTCTATTTT	TRBV3		TRBJ1-3	TRBC1	clonotype120	clonotype120_consensus_251;clonotype120_consensus_250	5	0.000613798	CAVSIGGGSNYKLTF	TGTGCAGTGAGCATAGGTGGAGGCAGCAATTACAAACTGACATTT	TRAV7-5		TRAJ53	TRAC	CASSPRDWGANTGQLYF	TGTGCAAGCAGCCCTCGGGACTGGGGGGCAAACACCGGGCAGCTCTACTTT	TRBV16		TRBJ2-2	TRBC2	clonotype155
	clonotype176	clonotype176_consensus_401;clonotype176_consensus_400	3	0.000734035	CALSHTNTGKLTF	TGTGCTCTGAGCCACACCAATACAGGCAAATTAACCTTT	TRAV9N-4		TRAJ27	TRAC	CSSLAGPSAETLYF	TGTAGTTCCCTGGCAGGACCTAGTGCAGAAACGCTGTATTTT	TRBV30		TRBJ2-3	TRBC2	clonotype142	clonotype142_consensus_327;clonotype142_consensus_326	5	0.000633874	CAVMNYNQGKLIF	TGTGCAGTCATGAATTATAACCAGGGGAAGCTTATCTTT	TRAV7-1		TRAJ23	TRAC	CASSIGWGANTGQLYF	TGTGCCAGCAGTATCGGCTGGGGGGCAAACACCGGGCAGCTCTACTTT	TRBV19		TRBJ2-2	TRBC2	clonotype124	clonotype124_consensus_262;clonotype124_consensus_263;clonotype124_consensus_260;clonotype124_consensus_261	5	0.000613798	CALRRGSALGRLHF;CVITGNTGKLIF	TGTGCTCTGAGGAGAGGTTCAGCCTTAGGGAGGCTGCATTTT;TGTGTTATAACAGGCAATACCGGAAAACTCATCTTT	TRAV6-5;TRAV9-2	;	TRAJ18;TRAJ37	TRAC;TRAC	CASSQVQDTQYF;CAWSRQNSYNSPLYF	TGTGCCAGCAGCCAAGTCCAAGACACCCAGTACTTT;TGTGCCTGGAGCAGACAGAATTCCTATAATTCGCCCCTCTACTTT	TRBV5;TRBV31	;	TRBJ2-5;TRBJ1-6	TRBC2;TRBC1	clonotype162
	clonotype181	clonotype181_consensus_412;clonotype181_consensus_410;clonotype181_consensus_411	3	0.000734035	CALKDYNQGKLIF	TGTGCTCTGAAGGATTATAACCAGGGGAAGCTTATCTTT	TRAV6-5		TRAJ23	TRAC	CASSLEGDTEVFF;CTCSAPGGAREQYF	TGTGCAAGCAGCTTAGAAGGGGACACAGAAGTCTTCTTT;TGCACCTGCAGTGCCCCTGGGGGGGCGCGGGAACAGTACTTC	TRBV16;TRBV1	;TRBD2	TRBJ1-1;TRBJ2-7	TRBC1;TRBC2	clonotype147	clonotype147_consensus_340;clonotype147_consensus_339	5	0.000633874	CAASGYNQGKLIF	TGTGCAGCTAGTGGTTATAACCAGGGGAAGCTTATCTTT	TRAV7-4		TRAJ23	TRAC	CASGDAGPANTEVFF	TGTGCCAGCGGTGATGCGGGCCCTGCAAACACAGAAGTCTTCTTT	TRBV12-2+TRBV13-2		TRBJ1-1	TRBC1	clonotype172	clonotype172_consensus_381;clonotype172_consensus_379;clonotype172_consensus_380	5	0.000613798	CAVMNYNQGKLIF	TGCGCAGTCATGAATTATAACCAGGGGAAGCTTATCTTT	TRAV3-1		TRAJ23	TRAC	CASGESGGAYEQYF;CASSFAETLYF	TGTGCCAGCGGGGAATCAGGGGGCGCCTATGAACAGTACTTC;TGTGCCAGCAGCTTTGCAGAAACGCTGTATTTT	TRBV12-2+TRBV13-2;TRBV10	;	TRBJ2-7;TRBJ2-3	TRBC2;TRBC2	clonotype164
	clonotype182	clonotype182_consensus_414;clonotype182_consensus_413	3	0.000734035	CAVSASSNNRIFF	TGTGCTGTGAGCGCGAGTAGCAATAACAGAATCTTCTTT	TRAV9D-1		TRAJ31	TRAC	CASSLGASQNTLYF	TGTGCCAGCAGCTTGGGCGCTAGTCAAAACACCTTGTACTTT	TRBV10		TRBJ2-4	TRBC2	clonotype157	clonotype157_consensus_362;clonotype157_consensus_363;clonotype157_consensus_361	5	0.000633874	CAASDQGGRALIF;CAMRATGGYKVVF	TGTGCAGCAAGCGACCAGGGAGGCAGAGCTCTGATATTT;TGTGCTATGAGAGCGACTGGAGGCTATAAAGTGGTCTTT	TRAV7D-2;TRAV16D-DV11	;	TRAJ15;TRAJ12	TRAC;TRAC	CASSEGGVQNTLYF	TGTGCCAGCAGTGAGGGGGGGGTTCAAAACACCTTGTACTTT	TRBV13-3		TRBJ2-4	TRBC2	clonotype175	clonotype175_consensus_389;clonotype175_consensus_390;clonotype175_consensus_388	5	0.000613798	CAAMNYNQGKLIF;CAVTRGNNRLTL	TGTGCAGCAATGAATTATAACCAGGGGAAGCTTATCTTT;TGTGCAGTGACGCGCGGCAACAACAGACTTACTTTG	TRAV10;TRAV7-5	;	TRAJ23;TRAJ7	TRAC;TRAC	CAWSPGLPSYEQYF	TGTGCCTGGAGTCCGGGACTGCCCTCCTATGAACAGTACTTC	TRBV31		TRBJ2-7	TRBC2	clonotype166
	clonotype184	clonotype184_consensus_418;clonotype184_consensus_417	3	0.000734035	CAMRENSAGNKLTF	TGTGCTATGAGAGAGAACAGTGCAGGGAACAAGCTAACTTTT	TRAV16N		TRAJ17	TRAC	CASSRDSANSDYTF	TGTGCCAGCAGCCGGGACAGTGCAAACTCCGACTACACCTTC	TRBV2		TRBJ1-2	TRBC1	clonotype160	clonotype160_consensus_370;clonotype160_consensus_369	5	0.000633874	CAVSTGANTGKLTF	TGCGCAGTCTCCACTGGAGCTAACACTGGAAAGCTCACGTTT	TRAV3D-3		TRAJ52	TRAC	CASSLEGERLFF	TGTGCAAGCAGCTTAGAAGGCGAAAGATTATTTTTC	TRBV16		TRBJ1-4	TRBC1	clonotype177	clonotype177_consensus_395;clonotype177_consensus_394	5	0.000613798	CAVKGYGNEKITF	TGTGCAGTGAAGGGGTATGGAAATGAGAAAATAACTTTT	TRAV7-3		TRAJ48	TRAC	CASSPTAETLYF	TGTGCAAGCAGCCCGACAGCAGAAACGCTGTATTTT	TRBV16		TRBJ2-3	TRBC2	clonotype169
	clonotype185	clonotype185_consensus_421;clonotype185_consensus_419;clonotype185_consensus_420	3	0.000734035	CAASEGTYQRF	TGTGCAGCAAGTGAAGGGACTTACCAGAGGTTT	TRAV14-2		TRAJ13	TRAC	CASSDGTGGREQYF;CASSLSNRGEQYF	TGTGCCAGCAGTGATGGGACAGGGGGCAGGGAACAGTACTTC;TGTGCCAGCAGTCTGTCGAACAGAGGGGAACAGTACTTC	TRBV13-1;TRBV26	TRBD1;	TRBJ2-7;TRBJ2-7	TRBC2;TRBC2	clonotype161	clonotype161_consensus_372;clonotype161_consensus_371	5	0.000633874	CAVSEGTNTGKLTF	TGCGCAGTCAGTGAGGGCACCAATACAGGCAAATTAACCTTT	TRAV3D-3		TRAJ27	TRAC	CASSLEGDTQYF	TGTGCAAGCAGCTTAGAGGGTGACACCCAGTACTTT	TRBV16		TRBJ2-5	TRBC2	clonotype179	clonotype179_consensus_399;clonotype179_consensus_400;clonotype179_consensus_398	5	0.000613798	CAADNNAGAKLTF;CAVSASSGSWQLIF	TGTGCAGCGGATAATAATGCAGGTGCCAAGCTCACATTC;TGCGCAGTCAGTGCATCTTCTGGCAGCTGGCAACTCATCTTT	TRAV7D-2;TRAV3D-3	;	TRAJ39;TRAJ22	TRAC;TRAC	CAWSLPGLGAYEQYF	TGTGCCTGGAGTCTTCCGGGACTGGGGGCCTATGAACAGTACTTC	TRBV31	TRBD1	TRBJ2-7	TRBC2	clonotype171
	clonotype188	clonotype188_consensus_428;clonotype188_consensus_427	3	0.000734035	CPLASSSFSKLVF	TGCCCCCTAGCATCCTCCTCCTTCAGCAAGCTGGTGTTT	TRAV9-2		TRAJ50	TRAC	CASSPQNSGNTLYF	TGTGCCAGCAGTCCCCAGAATTCTGGAAATACGCTCTATTTT	TRBV26		TRBJ1-3	TRBC1	clonotype167	clonotype167_consensus_388;clonotype167_consensus_387	5	0.000633874	CAASEQTGGNNKLTF	TGTGCAGCTAGTGAGCAAACTGGAGGCAATAATAAGCTGACTTTT	TRAV7-4		TRAJ56	TRAC	CASSSTGGSYEQYF	TGTGCTAGCAGTTCCACAGGGGGCTCCTATGAACAGTACTTC	TRBV29	TRBD1	TRBJ2-7	TRBC2	clonotype184	clonotype184_consensus_412;clonotype184_consensus_413;clonotype184_consensus_411	5	0.000613798	CAAMDSNYQLIW;CAVSNTGANTGKLTF	TGTGCAGCCATGGATAGCAACTATCAGTTGATCTGG;TGCGCAGTCAGTAACACTGGAGCTAACACTGGAAAGCTCACGTTT	TRAV7-6;TRAV3-3	;	TRAJ33;TRAJ52	TRAC;TRAC	CASSQDSGLGNTLYF	TGTGCCAGCAGCCAAGATTCCGGGCTCGGAAATACGCTCTATTTT	TRBV5		TRBJ1-3	TRBC1	clonotype172
	clonotype190	clonotype190_consensus_433;clonotype190_consensus_432	3	0.000734035	CAASRHTGYQNFYF	TGTGCAGCAAGCAGGCACACGGGTTACCAGAACTTCTATTTT	TRAV10		TRAJ49	TRAC	CASSQDIANSDYTF	TGTGCCAGCAGTCAGGACATTGCAAACTCCGACTACACCTTC	TRBV26		TRBJ1-2	TRBC1	clonotype177	clonotype177_consensus_410;clonotype177_consensus_409	5	0.000633874	CAASLTYQGGRALIF	TGTGCAGCAAGTCTCACCTACCAGGGAGGCAGAGCTCTGATATTT	TRAV14D-3-DV8		TRAJ15	TRAC	CASSRRDIYAEQFF	TGTGCCAGCAGTCGTCGGGACATCTATGCTGAGCAGTTCTTC	TRBV26		TRBJ2-1	TRBC2	clonotype197	clonotype197_consensus_441;clonotype197_consensus_439;clonotype197_consensus_440	5	0.000613798	CVLSNYNQGKLIF	TGTGTTTTGAGCAATTATAACCAGGGGAAGCTTATCTTT	TRAV9-2		TRAJ23	TRAC	CASSLDGQDTQYF;CASSPRSGNTLYF	TGTGCCAGCTCTCTCGATGGACAAGACACCCAGTACTTT;TGTGCCAGCAGTCCCAGGTCTGGAAATACGCTCTATTTT	TRBV12-2;TRBV26	;	TRBJ2-5;TRBJ1-3	TRBC2;TRBC1	clonotype179
	clonotype191	clonotype191_consensus_436;clonotype191_consensus_434;clonotype191_consensus_435	3	0.000734035	CGQGTGSKLSF	TGCGGGCAAGGCACTGGGTCTAAGCTGTCATTT	TRAV19		TRAJ58	TRAC	CASSIAGETLYF;CASSPGPYNQAPLF	TGTGCCAGCAGTATAGCGGGGGAAACGCTGTATTTT;TGTGCCAGCAGCCCCGGGCCGTACAACCAGGCTCCGCTTTTT	TRBV19;TRBV5	;	TRBJ2-3;TRBJ1-5	TRBC2;TRBC1	clonotype185	clonotype185_consensus_428;clonotype185_consensus_427	5	0.000633874	CAASGPNTNKVVF	TGTGCAGCAAGTGGGCCCAATACCAACAAAGTCGTCTTT	TRAV14-2		TRAJ34	TRAC	CASSIAGGDTEVFF	TGTGCCAGCAGTATAGCAGGGGGCGACACAGAAGTCTTCTTT	TRBV19		TRBJ1-1	TRBC1	clonotype198	clonotype198_consensus_443;clonotype198_consensus_444;clonotype198_consensus_442	5	0.000613798	CALGENTGGLSGKLTF;CAMERGSALGRLHF	TGTGCTCTGGGTGAAAATACTGGAGGACTAAGTGGTAAATTAACATTC;TGTGCTATGGAACGAGGTTCAGCCTTAGGGAGGCTGCATTTT	TRAV6-6;TRAV13N-4	;	TRAJ2;TRAJ18	TRAC;TRAC	CASGASGTGNSDYTF	TGTGCCAGCGGGGCCTCCGGGACAGGGAACTCCGACTACACCTTC	TRBV12-2+TRBV13-2	TRBD1	TRBJ1-2	TRBC1	clonotype184
	clonotype195	clonotype195_consensus_445;clonotype195_consensus_444	3	0.000734035	CALSLNNNNAPRF	TGTGCTCTGAGCCTCAATAACAACAATGCCCCACGATTT	TRAV6-7-DV9		TRAJ43	TRAC	CTCSARGSNTEVFF	TGCACCTGCAGTGCACGGGGGTCGAACACAGAAGTCTTCTTT	TRBV1		TRBJ1-1	TRBC1	clonotype69	clonotype69_consensus_156;clonotype69_consensus_155	4	0.000507099	CAAEAGATGGNNKLTF	TGTGCTGCTGAGGCAGGGGCTACTGGAGGCAATAATAAGCTGACTTTT	TRAV4-4-DV10		TRAJ56	TRAC	CAWSLGTGGPGQLYF	TGTGCCTGGAGTCTAGGGACTGGGGGGCCCGGGCAGCTCTACTTT	TRBV31	TRBD2	TRBJ2-2	TRBC2	clonotype215	clonotype215_consensus_484;clonotype215_consensus_483	5	0.000613798	CAAEVDNYAQGLTF	TGTGCTGCTGAGGTAGATAACTATGCCCAGGGATTAACCTTC	TRAV4-3		TRAJ26	TRAC	CASSISNERLFF	TGTGCCAGCTCAATTTCCAACGAAAGATTATTTTTC	TRBV19		TRBJ1-4	TRBC1	clonotype185
	clonotype197	clonotype197_consensus_450;clonotype197_consensus_449	3	0.000734035	CAVDYGSSGNKLIF	TGCGCAGTCGATTATGGGAGCAGTGGCAACAAGCTCATCTTT	TRAV3-3		TRAJ32	TRAC	CASSIGGAETLYF	TGTGCCAGCAGTATTGGGGGGGCAGAAACGCTGTATTTT	TRBV19	TRBD2	TRBJ2-3	TRBC2	clonotype105	clonotype105_consensus_234;clonotype105_consensus_233	4	0.000507099	CAAEAPTNAYKVIF	TGTGCTGCTGAGGCCCCCACAAATGCTTACAAAGTCATCTTT	TRAV4D-4		TRAJ30	TRAC	CASSYGGGAETLYF	TGTGCCAGCAGCTATGGGGGGGGGGCAGAAACGCTGTATTTT	TRBV10		TRBJ2-3	TRBC2	clonotype217	clonotype217_consensus_488;clonotype217_consensus_487	5	0.000613798	CAVSGGSALGRLHF	TGCGCAGTCAGTGGAGGTTCAGCCTTAGGGAGGCTGCATTTT	TRAV3D-3		TRAJ18	TRAC	CASSLEDGSQAPLF	TGTGCAAGCAGCTTAGAGGACGGCAGTCAGGCTCCGCTTTTT	TRBV16		TRBJ1-5	TRBC1	clonotype187
	clonotype198	clonotype198_consensus_452;clonotype198_consensus_453;clonotype198_consensus_451	3	0.000734035	CAASMDYSNNRLTL;CVVGAAGGNYKPTF	TGTGCAGCAAGCATGGACTACAGCAACAACAGACTTACTTTG;TGTGTGGTGGGCGCGGCAGGAGGAAACTACAAACCTACGTTT	TRAV10N;TRAV11	;	TRAJ7;TRAJ6	TRAC;TRAC	CASSLEGASQNTLYF	TGTGCAAGCAGCTTAGAAGGGGCTAGTCAAAACACCTTGTACTTT	TRBV16		TRBJ2-4	TRBC2	clonotype106	clonotype106_consensus_237;clonotype106_consensus_235;clonotype106_consensus_236	4	0.000507099	CAVSGTNNAGAKLTF	TGTGCTGTGAGCGGTACTAATAATGCAGGTGCCAAGCTCACATTC	TRAV9-4		TRAJ39	TRAC	CASSIWAETLYF;CASSQDRDTEVFF	TGTGCCAGCAGTATTTGGGCAGAAACGCTGTATTTT;TGTGCCAGCAGCCAAGATCGGGACACAGAAGTCTTCTTT	TRBV19;TRBV5	;	TRBJ2-3;TRBJ1-1	TRBC2;TRBC1	clonotype218	clonotype218_consensus_490;clonotype218_consensus_491;clonotype218_consensus_489	5	0.000613798	CAVSAPGSNAKLTF;CTGMNTGANTGKLTF	TGTGCTGTGAGCGCGCCAGGAAGCAATGCAAAGCTAACCTTC;TGTACAGGAATGAACACTGGAGCTAACACTGGAAAGCTCACGTTT	TRAV9-1;TRAV18	;	TRAJ42;TRAJ52	TRAC;TRAC	CASSRGQQDTQYF	TGTGCCAGCAGCCGAGGACAGCAAGACACCCAGTACTTT	TRBV19		TRBJ2-5	TRBC2	clonotype23
	clonotype202	clonotype202_consensus_462;clonotype202_consensus_461	3	0.000734035	CAMERWGKLTF	TGTGCTATGGAACGTTGGGGCAAATTAACCTTT	TRAV13N-1		TRAJ27	TRAC	CASSPGTGGPNERLFF	TGTGCAAGCAGCCCCGGGACAGGGGGTCCCAACGAAAGATTATTTTTC	TRBV16	TRBD1	TRBJ1-4	TRBC1	clonotype122	clonotype122_consensus_276;clonotype122_consensus_275	4	0.000507099	CAAAHGSSGNKLIF	TGTGCTGCTGCCCATGGGAGCAGTGGCAACAAGCTCATCTTT	TRAV4-4-DV10		TRAJ32	TRAC	CGARGLGAYEQYF	TGTGGTGCTAGGGGACTGGGGGCCTATGAACAGTACTTC	TRBV20	TRBD1	TRBJ2-7	TRBC2	clonotype224	clonotype224_consensus_506;clonotype224_consensus_507;clonotype224_consensus_505	5	0.000613798	CAASGDTGNYKYVF;CAVSPNSGGSNAKLTF	TGTGCAGCAAGTGGGGATACAGGAAACTACAAATACGTCTTT;TGTGCAGTGAGCCCCAATTCTGGAGGAAGCAATGCAAAGCTAACCTTC	TRAV14-2;TRAV7-6	;	TRAJ40;TRAJ42	TRAC;TRAC	CASSPGVSNYAEQFF	TGTGCCAGCAGTCCCGGGGTCAGTAACTATGCTGAGCAGTTCTTC	TRBV19		TRBJ2-1	TRBC2	clonotype35
	clonotype203	clonotype203_consensus_464;clonotype203_consensus_463	3	0.000734035	CAVSIGNTGANTGKLTF	TGTGCAGTGAGCATAGGTAACACTGGAGCTAACACTGGAAAGCTCACGTTT	TRAV7-6		TRAJ52	TRAC	CASSIDRGAYEQYF	TGTGCCAGCAGTATAGACAGGGGGGCATATGAACAGTACTTC	TRBV19	TRBD1	TRBJ2-7	TRBC2	clonotype124	clonotype124_consensus_281;clonotype124_consensus_280	4	0.000507099	CAAPNVGDNSKLIW	TGTGCAGCTCCCAATGTTGGTGACAACAGTAAGCTGATTTGG	TRAV7D-4		TRAJ38	TRAC	CAWRNWGGQDTQYF	TGTGCCTGGAGGAACTGGGGGGGCCAAGACACCCAGTACTTT	TRBV31	TRBD2	TRBJ2-5	TRBC2	clonotype228	clonotype228_consensus_518;clonotype228_consensus_519;clonotype228_consensus_517	5	0.000613798	CAAERSNYNVLYF;CAALVPGTGSNRLTF	TGTGCTGCTGAGAGATCTAATTACAACGTGCTTTACTTC;TGTGCTGCCCTCGTACCAGGCACTGGGAGTAACAGGCTCACTTTT	TRAV4-3;TRAV4-2	;	TRAJ21;TRAJ28	TRAC;TRAC	CASRGRGDTEVFF	TGTGCCAGCCGGGGCCGGGGGGACACAGAAGTCTTCTTT	TRBV12-2+TRBV13-2		TRBJ1-1	TRBC1	clonotype60
	clonotype206	clonotype206_consensus_471;clonotype206_consensus_469;clonotype206_consensus_470	3	0.000734035	CAALNYGSSGNKLIF	TGTGCTGCCCTGAATTATGGGAGCAGTGGCAACAAGCTCATCTTT	TRAV4D-4		TRAJ32	TRAC	CASGDATQAPLF;CASSLKGGSSYEQYF	TGTGCCAGCGGTGATGCGACCCAGGCTCCGCTTTTT;TGTGCCAGCAGCTTAAAGGGGGGGAGCTCCTATGAACAGTACTTC	TRBV12-2+TRBV13-2;TRBV3	;	TRBJ1-5;TRBJ2-7	TRBC1;TRBC2	clonotype126	clonotype126_consensus_286;clonotype126_consensus_285	4	0.000507099	CAAEAARSGGNNKLTF	TGTGCTGCTGAGGCAGCGAGGTCTGGAGGCAATAATAAGCTGACTTTT	TRAV4-4-DV10		TRAJ56	TRAC	CAWSTGTGDSGQLYF	TGTGCCTGGAGCACCGGGACTGGGGATTCCGGGCAGCTCTACTTT	TRBV31		TRBJ2-2	TRBC2	clonotype231	clonotype231_consensus_525;clonotype231_consensus_524	5	0.000613798	CALSDYNQGKLIF	TGCGCTCTGAGTGACTATAACCAGGGGAAGCTTATCTTT	TRAV6N-6		TRAJ23	TRAC	CASGDLGSAETLYF	TGTGCCAGCGGTGATTTGGGTAGTGCAGAAACGCTGTATTTT	TRBV12-2+TRBV13-2		TRBJ2-3	TRBC2	clonotype75
	clonotype213	clonotype213_consensus_487;clonotype213_consensus_486	3	0.000734035	CALSHYQGGRALIF	TGTGCTTTGAGTCATTACCAGGGAGGCAGAGCTCTGATATTT	TRAV12D-2		TRAJ15	TRAC	CASGDGDWGSAETLYF	TGTGCCAGCGGTGACGGGGACTGGGGCAGTGCAGAAACGCTGTATTTT	TRBV12-2+TRBV13-2		TRBJ2-3	TRBC2	clonotype139	clonotype139_consensus_319;clonotype139_consensus_320;clonotype139_consensus_318	4	0.000507099	CALGDNTGNYKYVF;CAVRRNSNNRIFF	TGTGCTCTGGGCGATAATACAGGAAACTACAAATACGTCTTT;TGTGCTGTGAGGAGGAATAGCAATAACAGAATCTTCTTT	TRAV6N-7;TRAV9-1	;	TRAJ40;TRAJ31	TRAC;TRAC	CASSLQGYNYAEQFF	TGTGCCAGCAGCCTTCAGGGATATAACTATGCTGAGCAGTTCTTC	TRBV3		TRBJ2-1	TRBC2	clonotype1	clonotype1_consensus_4;clonotype1_consensus_5;clonotype1_consensus_3	4	0.000491039	CAMRDYSGSWQLIF;CATMSNYNVLYF	TGTGCTATGAGAGATTACTCTGGCAGCTGGCAACTCATCTTT;TGTGCTACTATGTCTAATTACAACGTGCTTTACTTC	TRAV6-3;TRAV8D-1	;	TRAJ22;TRAJ21	TRAC;TRAC	CGATAGNTLYF	TGTGGTGCTACTGCTGGAAACACCTTGTACTTT	TRBV20		TRBJ2-4	TRBC2	clonotype104
	clonotype13	clonotype13_consensus_27	2	0.000489356							CASSDDREQYF	TGTGCCAGCAGTGATGACAGGGAACAGTACTTC	TRBV13-3		TRBJ2-7	TRBC2	clonotype144	clonotype144_consensus_333;clonotype144_consensus_331;clonotype144_consensus_332	4	0.000507099	CVLVHSNNRIFF	TGTGTTCTGGTCCATAGCAATAACAGAATCTTCTTT	TRAV6-2		TRAJ31	TRAC	CASGDAGEEVFF;CASSFGTGPYEQYF	TGTGCCAGCGGTGATGCAGGGGAGGAAGTCTTCTTT;TGTGCCAGCAGCTTCGGGACTGGGCCATATGAACAGTACTTC	TRBV12-2+TRBV13-2;TRBV5	;	TRBJ1-1;TRBJ2-7	TRBC1;TRBC2	clonotype21	clonotype21_consensus_45;clonotype21_consensus_44	4	0.000491039	CAASVASGGNYKPTF	TGTGCTGCAAGTGTGGCCTCAGGAGGAAACTACAAACCTACGTTT	TRAV5D-4		TRAJ6	TRAC	CASSSRGGRDERLFF	TGTGCCAGCAGTTCTAGAGGGGGGCGCGACGAAAGATTATTTTTC	TRBV14		TRBJ1-4	TRBC1	clonotype114
	clonotype14	clonotype14_consensus_29;clonotype14_consensus_30;clonotype14_consensus_28	2	0.000489356	CAAVWGSSGNKLIF;CANNTNTGKLTF	TGTGCAGCGGTATGGGGGAGCAGTGGCAACAAGCTCATCTTT;TGTGCCAATAACACCAATACAGGCAAATTAACCTTT	TRAV10D;TRAV12-2	;	TRAJ32;TRAJ27	TRAC;TRAC	CASSGDSYEQYF	TGTGCCAGCAGTGGGGACAGCTATGAACAGTACTTC	TRBV13-1		TRBJ2-7	TRBC2	clonotype151	clonotype151_consensus_350;clonotype151_consensus_348;clonotype151_consensus_349	4	0.000507099	CAAPTSSGQKLVF	TGTGCTGCCCCAACTTCAAGTGGCCAGAAGCTGGTTTTT	TRAV4D-4		TRAJ16	TRAC	CASKTSNTEVFF;CAWTDDWGGNTLYF	TGTGCCAGCAAGACATCAAACACAGAAGTCTTCTTT;TGTGCCTGGACCGACGACTGGGGGGGGAACACCTTGTACTTT	TRBV13-3;TRBV31	;TRBD2	TRBJ1-1;TRBJ2-4	TRBC1;TRBC2	clonotype68	clonotype68_consensus_138;clonotype68_consensus_137	4	0.000491039	CAVSMTNSAGNKLTF	TGTGCAGTGAGCATGACTAACAGTGCAGGGAACAAGCTAACTTTT	TRAV7-5		TRAJ17	TRAC	CASSLTGTNTEVFF	TGTGCCAGCAGTCTGACAGGGACAAACACAGAAGTCTTCTTT	TRBV26		TRBJ1-1	TRBC1	clonotype120
	clonotype16	clonotype16_consensus_34;clonotype16_consensus_33	2	0.000489356	CAVSILSSGSWQLIF	TGTGCTGTGAGCATCCTCTCTTCTGGCAGCTGGCAACTCATCTTT	TRAV9D-3		TRAJ22	TRAC	CASSLPGQGYAEQFF	TGTGCAAGCAGCTTACCGGGACAGGGGTATGCTGAGCAGTTCTTC	TRBV16	TRBD1	TRBJ2-1	TRBC2	clonotype156	clonotype156_consensus_360;clonotype156_consensus_359	4	0.000507099	CALSDPHGNEKITF	TGTGCTCTGAGTGATCCCCATGGAAATGAGAAAATAACTTTT	TRAV6-7-DV9		TRAJ48	TRAC	CAWTGGVGTGQLYF	TGTGCCTGGACGGGGGGGGTAGGCACCGGGCAGCTCTACTTT	TRBV31		TRBJ2-2	TRBC2	clonotype92	clonotype92_consensus_189;clonotype92_consensus_188	4	0.000491039	CALSPNAGAKLTF	TGTGCTCTGAGCCCGAATGCAGGTGCCAAGCTCACATTC	TRAV9N-4		TRAJ39	TRAC	CASSPTGTGGNTLYF	TGTGCCAGCTCTCCGACCGGGACAGGGGGAAATACGCTCTATTTT	TRBV12-2	TRBD1	TRBJ1-3	TRBC1	clonotype136
	clonotype63	clonotype63_consensus_135;clonotype63_consensus_133;clonotype63_consensus_134	2	0.000489356	CAVITGNTGKLIF	TGTGCTGTGATAACAGGCAATACCGGAAAACTCATCTTT	TRAV9-1		TRAJ37	TRAC	CASGRARDTEVFF;CASSLTGYTGQLYF	TGTGCCAGCGGCCGGGCGCGGGACACAGAAGTCTTCTTT;TGTGCCAGCTCTCTCACAGGGTACACCGGGCAGCTCTACTTT	TRBV12-2+TRBV13-2;TRBV12-2	;	TRBJ1-1;TRBJ2-2	TRBC1;TRBC2	clonotype165	clonotype165_consensus_382;clonotype165_consensus_383;clonotype165_consensus_381	4	0.000507099	CAVSTTGSGGKLTL;CAVVNTGNYKYVF	TGTGCAGTGAGCACTACTGGCAGTGGTGGAAAACTCACTTTG;TGTGCAGTGGTTAATACAGGAAACTACAAATACGTCTTT	TRAV7-1;TRAV7-3	;	TRAJ44;TRAJ40	TRAC;TRAC	CASSDLGGRPDTQYF	TGTGCCAGCAGTGATTTGGGGGGGCGCCCAGACACCCAGTACTTT	TRBV13-3		TRBJ2-5	TRBC2	clonotype109	clonotype109_consensus_226;clonotype109_consensus_225	4	0.000491039	CVLSMATGGNNKLTF	TGTGTTTTGAGCATGGCTACTGGAGGCAATAATAAGCTGACTTTT	TRAV9-2		TRAJ56	TRAC	CGARRNSNERLFF	TGTGGTGCTAGACGGAATTCCAACGAAAGATTATTTTTC	TRBV20		TRBJ1-4	TRBC1	clonotype139
	clonotype96	clonotype96_consensus_208;clonotype96_consensus_206;clonotype96_consensus_207	2	0.000489356	CAASMRAGNTGKLIF	TGTGCAGCAAGCATGAGGGCAGGCAATACCGGAAAACTCATCTTT	TRAV10		TRAJ37	TRAC	CASSHGTGGPNERLFF;CASSQEDNTEVFF	TGTGCCAGCAGCCACGGGACAGGGGGACCCAACGAAAGATTATTTTTC;TGTGCCAGCAGCCAAGAGGACAACACAGAAGTCTTCTTT	TRBV2;TRBV5	TRBD1;	TRBJ1-4;TRBJ1-1	TRBC1;TRBC1	clonotype171	clonotype171_consensus_398;clonotype171_consensus_397	4	0.000507099	CALSEPNTGKLTF	TGTGCTTTGAGTGAACCCAATACAGGCAAATTAACCTTT	TRAV12-2		TRAJ27	TRAC	CASSLQGYEQYF	TGTGCCAGCAGCTTACAGGGTTATGAACAGTACTTC	TRBV10		TRBJ2-7	TRBC2	clonotype114	clonotype114_consensus_238;clonotype114_consensus_237	4	0.000491039	CAASENNNNAPRF	TGTGCAGCAAGTGAAAATAACAACAATGCCCCACGATTT	TRAV14-3		TRAJ43	TRAC	CASSLGFSGNTLYF	TGTGCCAGCAGTCTGGGATTTTCTGGAAATACGCTCTATTTT	TRBV26		TRBJ1-3	TRBC1	clonotype149
	clonotype97	clonotype97_consensus_211;clonotype97_consensus_209;clonotype97_consensus_210	2	0.000489356	CALSITGGYKVVF	TGTGCTCTGAGCATTACTGGAGGCTATAAAGTGGTCTTT	TRAV9N-4		TRAJ12	TRAC	CASSPGSSYEQYF;CTCSADGERAPLF	TGTGCCAGCTCCCCTGGGAGCTCCTATGAACAGTACTTC;TGCACCTGCAGTGCAGATGGGGAGAGGGCTCCGCTTTTT	TRBV12-2;TRBV1	;TRBD1	TRBJ2-7;TRBJ1-5	TRBC2;TRBC1	clonotype173	clonotype173_consensus_402;clonotype173_consensus_401	4	0.000507099	CALKNYNQGKLIF	TGTGCTTTGAAGAATTATAACCAGGGGAAGCTTATCTTT	TRAV12D-2		TRAJ23	TRAC	CASSAAGTGGNSDYTF	TGTGCCAGCAGTGCGGCCGGGACAGGGGGGAACTCCGACTACACCTTC	TRBV13-3	TRBD1	TRBJ1-2	TRBC1	clonotype127	clonotype127_consensus_272;clonotype127_consensus_271	4	0.000491039	CALSIDSNYQLIW	TGTGCTCTGAGCATCGACAGCAACTATCAGTTGATCTGG	TRAV9N-4		TRAJ33	TRAC	CAWSLGGGYAEQFF	TGTGCCTGGAGTCTAGGGGGGGGCTATGCTGAGCAGTTCTTC	TRBV31		TRBJ2-1	TRBC2	clonotype160
	clonotype102	clonotype102_consensus_221;clonotype102_consensus_220	2	0.000489356	CAAEVYNQGKLIF	TGTGCTGCTGAGGTTTATAACCAGGGGAAGCTTATCTTT	TRAV4D-4		TRAJ23	TRAC	CGARAGQGEQYF	TGTGGTGCTAGGGCGGGACAGGGTGAACAGTACTTC	TRBV20	TRBD1	TRBJ2-7	TRBC2	clonotype176	clonotype176_consensus_408;clonotype176_consensus_407	4	0.000507099	CAASPPSNNNNAPRF	TGTGCTGCAAGTCCCCCTTCTAATAACAACAATGCCCCACGATTT	TRAV5-4		TRAJ43	TRAC	CASSLEQVQDTQYF	TGTGCAAGCAGCTTAGAACAGGTTCAAGACACCCAGTACTTT	TRBV16		TRBJ2-5	TRBC2	clonotype142	clonotype142_consensus_305;clonotype142_consensus_304	4	0.000491039	CAAATSSGQKLVF	TGTGCAGCAGCAACTTCAAGTGGCCAGAAGCTGGTTTTT	TRAV7-3		TRAJ16	TRAC	CTCSPSTGGKAEQFF	TGCACCTGCAGTCCCTCGACAGGGGGCAAAGCTGAGCAGTTCTTC	TRBV1	TRBD1	TRBJ2-1	TRBC2	clonotype173
	clonotype103	clonotype103_consensus_223;clonotype103_consensus_222	2	0.000489356	CAASSNNNNAPRF	TGTGCAGCAAGTTCTAATAACAACAATGCCCCACGATTT	TRAV14-2		TRAJ43	TRAC	CASGANNSPLYF	TGTGCCAGCGGCGCAAATAATTCGCCCCTCTACTTT	TRBV13-2		TRBJ1-6	TRBC1	clonotype178	clonotype178_consensus_412;clonotype178_consensus_411	4	0.000507099	CAVSRNNAGAKLTF	TGTGCAGTGAGCCGGAATAATGCAGGTGCCAAGCTCACATTC	TRAV7N-6		TRAJ39	TRAC	CASSPGLSNTGQLYF	TGTGCCAGCAGCCCCGGACTTTCAAACACCGGGCAGCTCTACTTT	TRBV26		TRBJ2-2	TRBC2	clonotype147	clonotype147_consensus_316;clonotype147_consensus_315	4	0.000491039	CILRGTGGNNKLTF	TGTATCCTGAGAGGTACTGGAGGCAATAATAAGCTGACTTTT	TRAV21-DV12		TRAJ56	TRAC	CGAKTGDDTQYF	TGTGGTGCTAAGACTGGGGATGACACCCAGTACTTT	TRBV20		TRBJ2-5	TRBC2	clonotype175
	clonotype104	clonotype104_consensus_225;clonotype104_consensus_226;clonotype104_consensus_224	2	0.000489356	CALGETQVVGQLTF;CAVMATGGNNKLTF	TGTGCTCTGGGTGAAACACAGGTTGTGGGGCAGCTCACTTTC;TGTGCTGTTATGGCTACTGGAGGCAATAATAAGCTGACTTTT	TRAV6-6;TRAV4-4-DV10	;	TRAJ5;TRAJ56	TRAC;TRAC	CGARTQGGNTLYF	TGTGGTGCTAGGACCCAGGGAGGAAACACCTTGTACTTT	TRBV20		TRBJ2-4	TRBC2	clonotype191	clonotype191_consensus_440;clonotype191_consensus_439	4	0.000507099	CALNTGANTGKLTF	TGTGCTCTAAACACTGGAGCTAACACTGGAAAGCTCACGTTT	TRAV6-6		TRAJ52	TRAC	CAWSATGQLYF	TGTGCCTGGAGCGCCACCGGGCAGCTCTACTTT	TRBV31		TRBJ2-2	TRBC2	clonotype159	clonotype159_consensus_347;clonotype159_consensus_346	4	0.000491039	CAVASSGSWQLIF	TGTGCAGTTGCATCTTCTGGCAGCTGGCAACTCATCTTT	TRAV7-3		TRAJ22	TRAC	CASSLSGGSYEQYF	TGTGCCAGCAGTCTGTCGGGGGGCTCCTATGAACAGTACTTC	TRBV26		TRBJ2-7	TRBC2	clonotype178
	clonotype107	clonotype107_consensus_233;clonotype107_consensus_232	2	0.000489356	CILRGQQGTGSKLSF	TGTATCCTGAGAGGGCAGCAAGGCACTGGGTCTAAGCTGTCATTT	TRAV21-DV12		TRAJ58	TRAC	CASSDPGQGSPLYF	TGTGCCAGCAGTGATCCGGGACAGGGGTCGCCCCTCTACTTT	TRBV13-1	TRBD1	TRBJ1-6	TRBC1	clonotype197	clonotype197_consensus_453;clonotype197_consensus_452	4	0.000507099	CVLGEGGTGSNRLTF	TGTGTTCTGGGTGAAGGAGGCACTGGGAGTAACAGGCTCACTTTT	TRAV6-2		TRAJ28	TRAC	CACGQNYAEQFF	TGTGCCTGTGGACAGAACTATGCTGAGCAGTTCTTC	TRBV31		TRBJ2-1	TRBC2	clonotype176	clonotype176_consensus_393;clonotype176_consensus_391;clonotype176_consensus_392	4	0.000491039	CAVKGGSAKLIF	TGTGCAGTGAAAGGAGGGTCTGCGAAGCTCATCTTT	TRAV7-6		TRAJ57	TRAC	CASSFGTGDGNTLYF;CAWSLGQGSERLFF	TGTGCCAGCAGTTTCGGGACAGGGGATGGAAATACGCTCTATTTT;TGTGCCTGGAGTCTGGGACAGGGGAGCGAAAGATTATTTTTC	TRBV14;TRBV31	TRBD1;TRBD1	TRBJ1-3;TRBJ1-4	;TRBC1	clonotype189
	clonotype115	clonotype115_consensus_251;clonotype115_consensus_250	2	0.000489356	CAFVTGSGGKLTL	TGTGCTTTCGTTACTGGCAGTGGTGGAAAACTCACTTTG	TRAV13-1		TRAJ44	TRAC	CTCSARDEQYF	TGCACCTGCAGTGCCAGGGATGAACAGTACTTC	TRBV1		TRBJ2-7	TRBC2	clonotype201	clonotype201_consensus_462;clonotype201_consensus_463;clonotype201_consensus_461	4	0.000507099	CALCGSFNKLTF;CALLSGSFNKLTF	TGTGCCCTCTGTGGTAGCTTCAATAAGTTGACCTTT;TGTGCCCTTTTATCTGGTAGCTTCAATAAGTTGACCTTT	TRAV14D-2;TRAV13D-2	;	TRAJ4;TRAJ4	TRAC;TRAC	CGARAGSNERLFF	TGTGGTGCTAGGGCTGGCTCCAACGAAAGATTATTTTTC	TRBV20		TRBJ1-4	TRBC1	clonotype181	clonotype181_consensus_406;clonotype181_consensus_404;clonotype181_consensus_405	4	0.000491039	CAARENAGAKLTF	TGTGCAGCAAGAGAGAATGCAGGTGCCAAGCTCACATTC	TRAV7D-2		TRAJ39	TRAC	CASSQDGNTGQLYF;CASSYRFNQDTQYF	TGTGCCAGCAGCCAAGATGGAAACACCGGGCAGCTCTACTTT;TGTGCTAGCAGTTACAGGTTTAACCAAGACACCCAGTACTTT	TRBV2;TRBV29	;	TRBJ2-2;TRBJ2-5	TRBC2;TRBC2	clonotype194
	clonotype125	clonotype125_consensus_276;clonotype125_consensus_274;clonotype125_consensus_275	2	0.000489356	CALTPTSNMGYKLTF	TGTGCTCTGACCCCTACTAGCAACATGGGCTACAAACTTACCTTC	TRAV6-5		TRAJ9	TRAC	CASGGTGGARDAETLYF;CASSLGPGGSSYEQYF	TGTGCCAGCGGTGGCACTGGGGGGGCGCGGGATGCAGAAACGCTGTATTTT;TGTGCAAGCAGCTTAGGCCCTGGGGGGAGCTCCTATGAACAGTACTTC	TRBV12-2+TRBV13-2;TRBV16	TRBD2;	TRBJ2-3;TRBJ2-7	TRBC2;TRBC2	clonotype217	clonotype217_consensus_498;clonotype217_consensus_497	4	0.000507099	CAIDRRYSNNRLTL	TGTGCTATAGATCGAAGATACAGCAACAACAGACTTACTTTG	TRAV13D-2		TRAJ7	TRAC	CASSEGSSNSDYTF	TGTGCCAGCAGTGAGGGCAGTTCAAACTCCGACTACACCTTC	TRBV13-3		TRBJ1-2	TRBC1	clonotype187	clonotype187_consensus_419;clonotype187_consensus_418	4	0.000491039	CASSDYSNNRLTL	TGTGCTTCGTCGGACTACAGCAACAACAGACTTACTTTG	TRAV12D-2		TRAJ7	TRAC	CASSQLLGTSAETLYF	TGTGCCAGCAGCCAATTACTGGGGACTAGTGCAGAAACGCTGTATTTT	TRBV5		TRBJ2-3	TRBC2	clonotype197
	clonotype145	clonotype145_consensus_326;clonotype145_consensus_325	2	0.000489356	CAASNYNQGKLIF	TGTGCAGCAAGCAACTATAACCAGGGGAAGCTTATCTTT	TRAV7D-2		TRAJ23	TRAC	CGARTISNERLFF	TGTGGTGCTAGGACAATTTCCAACGAAAGATTATTTTTC	TRBV20		TRBJ1-4	TRBC1	clonotype219	clonotype219_consensus_502;clonotype219_consensus_501	4	0.000507099	CAMRVRSGYNKLTF	TGTGCTATGAGAGTCCGCTCGGGATACAACAAACTCACTTTT	TRAV6-3		TRAJ11	TRAC	CASSDPGTGKDTQYF	TGTGCCAGCAGTGATCCTGGGACTGGGAAAGACACCCAGTACTTT	TRBV13-1		TRBJ2-5	TRBC2	clonotype219	clonotype219_consensus_493;clonotype219_consensus_494;clonotype219_consensus_492	4	0.000491039	CAMERGNMGYKLTF;CASLYQGGRALIF	TGTGCTATGGAACGTGGCAACATGGGCTACAAACTTACCTTC;TGTGCTTCTTTATACCAGGGAGGCAGAGCTCTGATATTT	TRAV13D-3;TRAV12D-1	;	TRAJ9;TRAJ15	TRAC;TRAC	CASSLRQGANTEVFF	TGTGCAAGCAGCTTGCGGCAGGGGGCAAACACAGAAGTCTTCTTT	TRBV16	TRBD1	TRBJ1-1	TRBC1	clonotype198
	clonotype150	clonotype150_consensus_338;clonotype150_consensus_337	2	0.000489356	CALSDNSNYQLIW	TGTGCTCTGAGTGATAATAGCAACTATCAGTTGATCTGG	TRAV6-7-DV9		TRAJ33	TRAC	CAWSLPVLQDTQYF	TGTGCCTGGAGCCTCCCGGTGCTCCAAGACACCCAGTACTTT	TRBV31		TRBJ2-5	TRBC2	clonotype221	clonotype221_consensus_507;clonotype221_consensus_508;clonotype221_consensus_506	4	0.000507099	CALGEENTNTGKLTF;CAVSAGANTGKLTF	TGTGCTCTGGGTGAAGAAAACACCAATACAGGCAAATTAACCTTT;TGCGCAGTCAGTGCTGGAGCTAACACTGGAAAGCTCACGTTT	TRAV6-6;TRAV3-3	;	TRAJ27;TRAJ52	TRAC;TRAC	CASSLEGYEQYF	TGTGCAAGCAGCTTAGAGGGGTATGAACAGTACTTC	TRBV16		TRBJ2-7	TRBC2	clonotype222	clonotype222_consensus_500;clonotype222_consensus_501;clonotype222_consensus_502;clonotype222_consensus_499	4	0.000491039	CAIDRNMGYKLTF;CALSSGGYKVVF;CAPYAQGLTF	TGTGCTATAGATCGCAACATGGGCTACAAACTTACCTTC;TGTGCTCTGAGCTCTGGAGGCTATAAAGTGGTCTTT;TGTGCTCCCTATGCCCAGGGATTAACCTTC	TRAV13D-2;TRAV9N-4;TRAV8D-2	;;	TRAJ9;TRAJ12;TRAJ26	TRAC;TRAC;TRAC	CASSPGLGGRGAEQFF	TGTGCAAGCAGCCCAGGACTGGGGGGGCGGGGTGCTGAGCAGTTCTTC	TRBV16	TRBD2	TRBJ2-1	TRBC2	clonotype199
	clonotype157	clonotype157_consensus_356;clonotype157_consensus_355	2	0.000489356	CAARSQGGSAKLIF	TGTGCTGCAAGGTCTCAAGGAGGGTCTGCGAAGCTCATCTTT	TRAV5-4		TRAJ57	TRAC	CAWSLGGRQDTQYF	TGTGCCTGGAGCTTGGGGGGGCGCCAAGACACCCAGTACTTT	TRBV31	TRBD2	TRBJ2-5	TRBC2	clonotype223	clonotype223_consensus_512;clonotype223_consensus_511	4	0.000507099	CAGAPSNTNKVVF	TGTGCAGGGGCCCCTTCCAATACCAACAAAGTCGTCTTT	TRAV7-1		TRAJ34	TRAC	CASSSTGQDTQYF	TGTGCCAGCAGCTCGACTGGGCAAGACACCCAGTACTTT	TRBV3		TRBJ2-5	TRBC2	clonotype229	clonotype229_consensus_521;clonotype229_consensus_520	4	0.000491039	CAAGDSNYQLIW	TGTGCTGCTGGTGATAGCAACTATCAGTTGATCTGG	TRAV4-4-DV10		TRAJ33	TRAC	CASGDPGGDERLFF	TGTGCCAGCGGTGATCCCGGGGGAGACGAAAGATTATTTTTC	TRBV12-2+TRBV13-2		TRBJ1-4	TRBC1	clonotype200
	clonotype159	clonotype159_consensus_360;clonotype159_consensus_359	2	0.000489356	CALSEGTGSKLSF	TGTGCTCTGAGTGAAGGCACTGGGTCTAAGCTGTCATTT	TRAV6-7-DV9		TRAJ58	TRAC	CGARQQGSTGQLYF	TGTGGTGCTAGGCAACAGGGGAGCACCGGGCAGCTCTACTTT	TRBV20		TRBJ2-2	TRBC2	clonotype224	clonotype224_consensus_514;clonotype224_consensus_515;clonotype224_consensus_513	4	0.000507099	CAASTGNTGKLIF;CNRIFF	TGTGCAGCAAGCACAGGCAATACCGGAAAACTCATCTTT;TGTAACAGAATCTTCTTT	TRAV7D-2;TRAV7-5	;	TRAJ37;TRAJ31	TRAC;TRAC	CASSQDTHSGNTLYF	TGTGCCAGCAGCCAAGACACCCATTCTGGAAATACGCTCTATTTT	TRBV5		TRBJ1-3	TRBC1	clonotype239	clonotype239_consensus_543;clonotype239_consensus_542	4	0.000491039	CAAEAGGYANKMIF	TGTGCTGCTGAGGCCGGGGGCTATGCAAACAAGATGATCTTT	TRAV4-4-DV10		TRAJ47	TRAC	CAVGISNERLFF	TGTGCCGTCGGGATTTCCAACGAAAGATTATTTTTC	TRBV13-1		TRBJ1-4	TRBC1	clonotype204
	clonotype161	clonotype161_consensus_364;clonotype161_consensus_363	2	0.000489356	CALSTGNTGKLIF	TGTGCTTTATCAACAGGCAATACCGGAAAACTCATCTTT	TRAV12D-2		TRAJ37	TRAC	CASSDAGGQGNSDYTF	TGTGCCAGCAGTGATGCAGGGGGACAGGGGAACTCCGACTACACCTTC	TRBV13-1	TRBD1	TRBJ1-2	TRBC1	clonotype229	clonotype229_consensus_530;clonotype229_consensus_528;clonotype229_consensus_529	4	0.000507099	CAASMGAGNKLTF	TGTGCAGCAAGCATGGGTGCAGGGAACAAGCTAACTTTT	TRAV7D-2		TRAJ17	TRAC	CASGDAGGYEQYF;CASSQDGGAGAEQFF	TGTGCCAGCGGTGATGCTGGGGGGTATGAACAGTACTTC;TGTGCCAGCAGCCAAGACGGGGGGGCGGGGGCTGAGCAGTTCTTC	TRBV12-2+TRBV13-2;TRBV5	;	TRBJ2-7;TRBJ2-1	TRBC2;TRBC2	clonotype250	clonotype250_consensus_566;clonotype250_consensus_565	4	0.000491039	CALSVYNQGKLIF	TGTGCTTTGAGTGTTTATAACCAGGGGAAGCTTATCTTT	TRAV12D-2		TRAJ23	TRAC	CASRGLGAQDTQYF	TGTGCCAGCAGAGGACTGGGGGCCCAAGACACCCAGTACTTT	TRBV13-1		TRBJ2-5	TRBC2	clonotype205
	clonotype167	clonotype167_consensus_381;clonotype167_consensus_379;clonotype167_consensus_380	2	0.000489356	CAIDHNNAGAKLTF	TGTGCTATAGACCATAATAATGCAGGTGCCAAGCTCACATTC	TRAV13D-2		TRAJ39	TRAC	CASSDVGGYAEQFF;CASSLENSGNTLYF	TGTGCCAGCAGTGATGTTGGGGGCTATGCTGAGCAGTTCTTC;TGTGCAAGCAGCTTAGAGAATTCTGGAAATACGCTCTATTTT	TRBV13-3;TRBV16	;	TRBJ2-1;TRBJ1-3	TRBC2;TRBC1	clonotype237	clonotype237_consensus_547;clonotype237_consensus_546	4	0.000507099	CAASAGTSGSWQLIF	TGTGCAGCAAGTGCAGGGACTTCTGGCAGCTGGCAACTCATCTTT	TRAV14N-3		TRAJ22	TRAC	CASSLGGSQNTLYF	TGTGCCAGCAGTCTGGGGGGGAGTCAAAACACCTTGTACTTT	TRBV26		TRBJ2-4	TRBC2	clonotype255	clonotype255_consensus_578;clonotype255_consensus_577	4	0.000491039	CAAGASSGSWQLIF	TGTGCTGCTGGAGCATCTTCTGGCAGCTGGCAACTCATCTTT	TRAV4-3		TRAJ22	TRAC	CASSQGTISNERLFF	TGTGCCAGCAGCCAAGGGACAATTTCCAACGAAAGATTATTTTTC	TRBV5		TRBJ1-4	TRBC1	clonotype206
	clonotype168	clonotype168_consensus_383;clonotype168_consensus_382	2	0.000489356	CALSPYGNSKLIW	TGTGCTTTGAGCCCCTACGGCAACAGTAAGCTGATTTGG	TRAV12D-2		TRAJ38	TRAC	CASRHISNERLFF	TGTGCTAGCAGGCACATTTCCAACGAAAGATTATTTTTC	TRBV29		TRBJ1-4	TRBC1	clonotype239	clonotype239_consensus_551;clonotype239_consensus_550	4	0.000507099	CAAEGGSNYQLIW	TGTGCTGCTGAAGGGGGTAGCAACTATCAGTTGATCTGG	TRAV4-4-DV10		TRAJ33	TRAC	CASSVGAYTGQLYF	TGTGCCAGCAGTGTCGGGGCGTACACCGGGCAGCTCTACTTT	TRBV26		TRBJ2-2	TRBC2	clonotype259	clonotype259_consensus_587;clonotype259_consensus_586	4	0.000491039	CAARIYGNEKITF	TGTGCAGCAAGGATCTATGGAAATGAGAAAATAACTTTT	TRAV10D		TRAJ48	TRAC	CASSLRDSYAEQFF	TGTGCCAGCAGCCTACGGGACAGCTATGCTGAGCAGTTCTTC	TRBV10		TRBJ2-1	TRBC2	clonotype209
	clonotype170	clonotype170_consensus_387;clonotype170_consensus_386	2	0.000489356	CVLGEGSALGRLHF	TGTGTTCTGGGTGAAGGTTCAGCCTTAGGGAGGCTGCATTTT	TRAV6-1		TRAJ18	TRAC	CASSEGQNTGQLYF	TGTGCCAGCAGTGAAGGGCAAAACACCGGGCAGCTCTACTTT	TRBV13-3		TRBJ2-2	TRBC2	clonotype241	clonotype241_consensus_557;clonotype241_consensus_555;clonotype241_consensus_556	4	0.000507099	CAVSEAGYNKLTF	TGCGCAGTCAGTGAGGCGGGATACAACAAACTCACTTTT	TRAV3D-3		TRAJ11	TRAC	CASSPGTGGEEQYF;CASSQDGQASAETLYF	TGTGCCAGCAGCCCCGGGACTGGGGGAGAGGAACAGTACTTC;TGTGCCAGCAGCCAAGATGGGCAGGCTAGTGCAGAAACGCTGTATTTT	TRBV5;TRBV5	;	TRBJ2-7;TRBJ2-3	TRBC2;TRBC2	clonotype263	clonotype263_consensus_596;clonotype263_consensus_595	4	0.000491039	CAASISGGSNAKLTF	TGTGCAGCAAGCATTTCTGGAGGAAGCAATGCAAAGCTAACCTTC	TRAV7D-2		TRAJ42	TRAC	CASSILGLYAETLYF	TGTGCCAGCAGTATTCTGGGGCTTTATGCAGAAACGCTGTATTTT	TRBV19		TRBJ2-3	TRBC2	clonotype210
	clonotype175	clonotype175_consensus_399;clonotype175_consensus_397;clonotype175_consensus_398	2	0.000489356	CAVSQDYSNNRLTL	TGTGCAGTGAGCCAAGACTACAGCAACAACAGACTTACTTTG	TRAV7-1		TRAJ7	TRAC	CASSLGTGQDTQYF;CASSPGPGYAEQFF	TGTGCCAGCAGTCTCGGGACAGGCCAAGACACCCAGTACTTT;TGTGCCAGCAGCCCGGGACCGGGCTATGCTGAGCAGTTCTTC	TRBV26;TRBV3	;	TRBJ2-5;TRBJ2-1	TRBC2;TRBC2	clonotype247	clonotype247_consensus_571;clonotype247_consensus_572;clonotype247_consensus_570	4	0.000507099	CAAEDGSSGNKLIF;CAPLNNNAGAKLTF	TGTGCTGCTGAGGATGGGAGCAGTGGCAACAAGCTCATCTTT;TGTGCTCCCCTTAATAATAATGCAGGTGCCAAGCTCACATTC	TRAV4-4-DV10;TRAV12D-1	;	TRAJ32;TRAJ39	TRAC;TRAC	CASSIQDQDTQYF	TGTGCCAGCAGTATACAGGACCAAGACACCCAGTACTTT	TRBV19		TRBJ2-5	TRBC2	clonotype265	clonotype265_consensus_600;clonotype265_consensus_601;clonotype265_consensus_599	4	0.000491039	CALWELEDSGSWQLIF;CAVTPNSAGNKLTF	TGTGCTCTCTGGGAGCTGGAAGATTCTGGCAGCTGGCAACTCATCTTT;TGCGCAGTCACTCCTAACAGTGCAGGGAACAAGCTAACTTTT	TRAV15-1-DV6-1;TRAV3-3	;	TRAJ22;TRAJ17	TRAC;TRAC	CASSRGHSNTEVFF	TGTGCCAGCAGCCGTGGACATTCAAACACAGAAGTCTTCTTT	TRBV26		TRBJ1-1	TRBC1	clonotype220
	clonotype179	clonotype179_consensus_407;clonotype179_consensus_406	2	0.000489356	CAPSNYQLIW	TGTGCCCCTAGCAACTATCAGTTGATCTGG	TRAV7-4		TRAJ33	TRAC	CASSDASDWGWAEQFF	TGTGCCAGCAGTGATGCCTCGGACTGGGGGTGGGCTGAGCAGTTCTTC	TRBV13-1		TRBJ2-1	TRBC2	clonotype255	clonotype255_consensus_589;clonotype255_consensus_590;clonotype255_consensus_588	4	0.000507099	CAASNPGGSNAKLTF;CALEGPPGNTGKLIF	TGTGCAGCAAGCAATCCTGGAGGAAGCAATGCAAAGCTAACCTTC;TGTGCACTGGAGGGGCCCCCAGGCAATACCGGAAAACTCATCTTT	TRAV10;TRAV17	;	TRAJ42;TRAJ37	TRAC;TRAC	CASSMGVYNSPLYF	TGTGCCAGCAGTATGGGAGTCTATAATTCGCCCCTCTACTTT	TRBV19		TRBJ1-6	TRBC1	clonotype279	clonotype279_consensus_631;clonotype279_consensus_632;clonotype279_consensus_630	4	0.000491039	CAASSGGNNKLTF;CALSITGGNNKLTF	TGTGCAGCAAGTTCTGGAGGCAATAATAAGCTGACTTTT;TGTGCTCTGAGTATTACTGGAGGCAATAATAAGCTGACTTTT	TRAV14-3;TRAV12-3	;	TRAJ56;TRAJ56	TRAC;TRAC	CASSRTGATNTGQLYF	TGTGCCAGCAGCCGGACTGGGGCCACAAACACCGGGCAGCTCTACTTT	TRBV2		TRBJ2-2	TRBC2	clonotype236
	clonotype200	clonotype200_consensus_457;clonotype200_consensus_458;clonotype200_consensus_456	2	0.000489356	CAAGAATGGNNKLTF;CALSVQASAGNKLTF	TGCGCAGCAGGTGCGGCTACTGGAGGCAATAATAAGCTGACTTTT;TGTGCTCTGAGTGTCCAGGCGAGTGCAGGGAACAAGCTAACTTTT	TRAV19;TRAV12-3	;	TRAJ56;TRAJ17	TRAC;TRAC	CASTLDFYAEQFF	TGTGCCAGCACCCTGGACTTCTATGCTGAGCAGTTCTTC	TRBV19		TRBJ2-1	TRBC2	clonotype262	clonotype262_consensus_606;clonotype262_consensus_605	4	0.000507099	CAMRGSQTGGYKVVF	TGTGCTATGAGAGGTTCCCAGACTGGAGGCTATAAAGTGGTCTTT	TRAV16N		TRAJ12	TRAC	CASGDRGGAETLYF	TGTGCCAGCGGCGACAGGGGTGGTGCAGAAACGCTGTATTTT	TRBV12-2+TRBV13-2		TRBJ2-3	TRBC2	clonotype281	clonotype281_consensus_636;clonotype281_consensus_637;clonotype281_consensus_635	4	0.000491039	CAADSGTYQRF;CAMRDSYNVLYF	TGTGCTGCCGATTCTGGGACTTACCAGAGGTTT;TGTGCTATGAGAGATAGTTACAACGTGCTTTACTTC	TRAV13N-1;TRAV6-3	;	TRAJ13;TRAJ21	TRAC;TRAC	CASGDQDTQYF	TGTGCCAGCGGTGATCAAGACACCCAGTACTTT	TRBV12-2+TRBV13-2		TRBJ2-5	TRBC2	clonotype240
	clonotype201	clonotype201_consensus_460;clonotype201_consensus_459	2	0.000489356	CALSHQGGSAKLIF	TGTGCTCTGAGTCATCAAGGAGGGTCTGCGAAGCTCATCTTT	TRAV12-3		TRAJ57	TRAC	CASSIARTEQNTLYF	TGTGCCAGCAGTATAGCTAGGACAGAACAAAACACCTTGTACTTT	TRBV19		TRBJ2-4	TRBC2	clonotype263	clonotype263_consensus_608;clonotype263_consensus_607	4	0.000507099	CAVTDYSNNRLTL	TGCGCAGTCACGGACTACAGCAACAACAGACTTACTTTG	TRAV3D-3		TRAJ7	TRAC	CASGETGGPYEQYF	TGTGCCAGCGGTGAGACGGGGGGGCCCTATGAACAGTACTTC	TRBV12-2+TRBV13-2		TRBJ2-7	TRBC2	clonotype282	clonotype282_consensus_639;clonotype282_consensus_638	4	0.000491039	CALSDQGSNNRIFF	TGTGCTTTGAGTGATCAGGGTAGCAATAACAGAATCTTCTTT	TRAV12D-2		TRAJ31	TRAC	CASGGGDWGKQYF	TGTGCCAGCGGTGGCGGGGACTGGGGGAAACAGTACTTC	TRBV12-2+TRBV13-2		TRBJ2-7	TRBC2	clonotype241
	clonotype204	clonotype204_consensus_466;clonotype204_consensus_465	2	0.000489356	CAASSSGYNKLTF	TGTGCAGCAAGTAGCTCGGGATACAACAAACTCACTTTT	TRAV14D-3-DV8		TRAJ11	TRAC	CASSQPDEQYF	TGTGCCAGCAGCCAACCCGATGAACAGTACTTC	TRBV5		TRBJ2-7	TRBC2	clonotype264	clonotype264_consensus_611;clonotype264_consensus_609;clonotype264_consensus_610	4	0.000507099	CAVRNYNQGKLIF	TGCGCAGTCAGGAATTATAACCAGGGGAAGCTTATCTTT	TRAV3-1		TRAJ23	TRAC	CASGDSGQNERLFF;CASSDRYEQYF	TGTGCCAGCGGTGACTCGGGACAAAACGAAAGATTATTTTTC;TGTGCCAGCAGTGACAGGTATGAACAGTACTTC	TRBV12-2+TRBV13-2;TRBV26	;	TRBJ1-4;TRBJ2-7	TRBC1;TRBC2	clonotype284	clonotype284_consensus_643;clonotype284_consensus_642	4	0.000491039	CAASRYTGKLTF	TGTGCAGCAAGCAGGTATACAGGCAAATTAACCTTT	TRAV10		TRAJ27	TRAC	CASGHRDNNERLFF	TGTGCCAGCGGTCACCGGGACAACAACGAAAGATTATTTTTC	TRBV12-2+TRBV13-2		TRBJ1-4	TRBC1	clonotype247
	clonotype205	clonotype205_consensus_468;clonotype205_consensus_467	2	0.000489356	CAIDARNAGAKLTF	TGTGCTATAGATGCAAGGAATGCAGGTGCCAAGCTCACATTC	TRAV13D-2		TRAJ39	TRAC	CASGETYSDYTF	TGTGCCAGCGGTGAGACATACTCCGACTACACCTTC	TRBV12-2+TRBV13-2		TRBJ1-2	TRBC1	clonotype267	clonotype267_consensus_617;clonotype267_consensus_616	4	0.000507099	CAALNTNTGKLTF	TGTGCAGCCCTCAACACCAATACAGGCAAATTAACCTTT	TRAV7D-2		TRAJ27	TRAC	CASGDGQFSNERLFF	TGTGCCAGCGGTGATGGGCAGTTTTCCAACGAAAGATTATTTTTC	TRBV12-2+TRBV13-2		TRBJ1-4	TRBC1	clonotype3	clonotype3_consensus_9;clonotype3_consensus_8	3	0.000368279	CALSGLSGSFNKLTF	TGTGCTTTGAGTGGTTTATCTGGTAGCTTCAATAAGTTGACCTTT	TRAV12D-2		TRAJ4	TRAC	CASSWDWGSQNTLYF	TGTGCCAGCAGTTGGGACTGGGGTAGTCAAAACACCTTGTACTTT	TRBV14		TRBJ2-4	TRBC2	clonotype248
	clonotype207	clonotype207_consensus_473;clonotype207_consensus_472	2	0.000489356	CAMREDNNNAPRF	TGTGCTATGAGAGAAGATAACAACAATGCCCCACGATTT	TRAV16N		TRAJ43	TRAC	CASGAEDNQAPLF	TGTGCCAGCGGTGCAGAGGACAACCAGGCTCCGCTTTTT	TRBV12-2+TRBV13-2		TRBJ1-5	TRBC1	clonotype268	clonotype268_consensus_619;clonotype268_consensus_618	4	0.000507099	CAARGYNQGKLIF	TGTGCAGCAAGGGGTTATAACCAGGGGAAGCTTATCTTT	TRAV14D-3-DV8		TRAJ23	TRAC	CASGETGGPFYEQYF	TGTGCCAGCGGTGAGACTGGGGGGCCTTTTTATGAACAGTACTTC	TRBV12-2+TRBV13-2	TRBD2	TRBJ2-7	TRBC2	clonotype13	clonotype13_consensus_29;clonotype13_consensus_28	3	0.000368279	CAASADTGYQNFYF	TGTGCAGCAAGTGCGGACACGGGTTACCAGAACTTCTATTTT	TRAV14D-2		TRAJ49	TRAC	CASSLNWGGAEQFF	TGTGCCAGCTCTCTCAACTGGGGGGGTGCTGAGCAGTTCTTC	TRBV12-2		TRBJ2-1	TRBC2	clonotype250
	clonotype209	clonotype209_consensus_477;clonotype209_consensus_478;clonotype209_consensus_476	2	0.000489356	CAASSYNQGKLIF;CAMTLTNSAGNKLTF	TGTGCAGCAAGCTCCTATAACCAGGGGAAGCTTATCTTT;TGTGCTATGACCCTGACTAACAGTGCAGGGAACAAGCTAACTTTT	TRAV7D-2;TRAV6-3	;	TRAJ23;TRAJ17	TRAC;TRAC	CASGETGNYAEQFF	TGTGCCAGCGGTGAGACAGGGAACTATGCTGAGCAGTTCTTC	TRBV12-2+TRBV13-2	TRBD1	TRBJ2-1	TRBC2	clonotype15	clonotype15_consensus_33;clonotype15_consensus_34;clonotype15_consensus_32	3	0.000380325	CAASEHGGYNKLTF;CAATGTGGYKVVF	TGTGCAGCTAGTGAGCATGGGGGATACAACAAACTCACTTTT;TGTGCAGCAACCGGGACTGGAGGCTATAAAGTGGTCTTT	TRAV7-4;TRAV7D-2	;	TRAJ11;TRAJ12	TRAC;TRAC	CASSYVRDQDTQYF	TGTGCCAGCAGCTATGTTAGGGATCAAGACACCCAGTACTTT	TRBV10		TRBJ2-5	TRBC2	clonotype170	clonotype170_consensus_374;clonotype170_consensus_375;clonotype170_consensus_373	3	0.000368279	CAAANTGYQNFYF;CATEPLSRSANKVVF	TGTGCAGCAGCCAACACGGGTTACCAGAACTTCTATTTT;TGTGCTACTGAGCCCCTCTCCAGATCGGCCAACAAAGTCGTCTTT	TRAV14-1;TRAV8-1	;	TRAJ49;TRAJ34	TRAC;TRAC	CASSIDRGLGNTLYF	TGTGCCAGCAGTATAGACAGGGGGCTAGGAAATACGCTCTATTTT	TRBV19	TRBD1	TRBJ1-3	TRBC1	clonotype251
	clonotype214	clonotype214_consensus_489;clonotype214_consensus_488	2	0.000489356	CAKSSNNRIFF	TGTGCTAAGAGTAGCAATAACAGAATCTTCTTT	TRAV8-1		TRAJ31	TRAC	CASSQDGQGAGNTLYF	TGTGCCAGCAGCCAAGATGGGCAGGGGGCTGGAAATACGCTCTATTTT	TRBV2	TRBD1	TRBJ1-3	TRBC1	clonotype101	clonotype101_consensus_225;clonotype101_consensus_226;clonotype101_consensus_223;clonotype101_consensus_224	3	0.000380325	CAMANNRIFF;CAVSDNNAGAKLTF	TGTGCTATGGCCAATAACAGAATCTTCTTT;TGTGCTGTGAGCGATAATAATGCAGGTGCCAAGCTCACATTC	TRAV13-4-DV7;TRAV9-4	;	TRAJ31;TRAJ39	TRAC;TRAC	CASSQRGAAETLYF;CTCSADAFSQNTLYF	TGTGCCAGCAGCCAAAGGGGGGCGGCAGAAACGCTGTATTTT;TGCACCTGCAGTGCAGACGCTTTTAGTCAAAACACCTTGTACTTT	TRBV5;TRBV1	;	TRBJ2-3;TRBJ2-4	TRBC2;TRBC2	clonotype174	clonotype174_consensus_386;clonotype174_consensus_387;clonotype174_consensus_385	3	0.000368279	CAVALMNNQGKLIF;CAVSAGFASALTF	TGTGCAGTGGCCCTTATGAATAACCAGGGGAAGCTTATCTTT;TGTGCTGTGAGTGCAGGCTTTGCAAGTGCGCTGACATTT	TRAV7D-5;TRAV9-4	;	TRAJ23;TRAJ35	TRAC;TRAC	CGARRGGNSDYTF	TGTGGTGCGAGGAGGGGGGGAAACTCCGACTACACCTTC	TRBV20		TRBJ1-2	TRBC1	clonotype0
	clonotype220	clonotype220_consensus_504;clonotype220_consensus_503	2	0.000489356	CAVSAGGYQNFYF	TGTGCTGTGAGCGCGGGGGGTTACCAGAACTTCTATTTT	TRAV9-4		TRAJ49	TRAC	CSSRDSHTQYF	TGTAGTTCTAGAGATTCCCACACCCAGTACTTT	TRBV30		TRBJ2-5	TRBC2	clonotype140	clonotype140_consensus_322;clonotype140_consensus_323;clonotype140_consensus_321	3	0.000380325	CAPPSGGNYKPTF;CAVSAGTGGYKVVF	TGTGCCCCCCCCTCAGGAGGAAACTACAAACCTACGTTT;TGTGCAGTGAGCGCCGGGACTGGAGGCTATAAAGTGGTCTTT	TRAV13-1;TRAV7-3	;	TRAJ6;TRAJ12	TRAC;TRAC	CASSLPGAANTEVFF	TGTGCCAGCAGTCTGCCAGGGGCTGCAAACACAGAAGTCTTCTTT	TRBV26		TRBJ1-1	TRBC1	clonotype178	clonotype178_consensus_397;clonotype178_consensus_396	3	0.000368279	CAASASSGQKLVF	TGTGCAGCAAGCGCCTCAAGTGGCCAGAAGCTGGTTTTT	TRAV10		TRAJ16	TRAC	CASSQESGDAEQFF	TGTGCCAGCAGCCAAGAGTCTGGGGATGCTGAGCAGTTCTTC	TRBV5		TRBJ2-1	TRBC2	clonotype3
	clonotype228	clonotype228_consensus_522;clonotype228_consensus_521	2	0.000489356	CALERNNNNAPRF	TGTGCTTTGGAACGCAATAACAACAATGCCCCACGATTT	TRAV13-1		TRAJ43	TRAC	CASKGQPNTEVFF	TGTGCCAGCAAGGGACAGCCAAACACAGAAGTCTTCTTT	TRBV13-1		TRBJ1-1	TRBC1	clonotype149	clonotype149_consensus_344;clonotype149_consensus_343	3	0.000380325	CAASNTGYQNFYF	TGTGCTGCCTCTAACACGGGTTACCAGAACTTCTATTTT	TRAV4-4-DV10		TRAJ49	TRAC	CASSPRTGGPNERLFF	TGTGCTAGCAGTCCCAGGACAGGGGGCCCCAACGAAAGATTATTTTTC	TRBV29	TRBD1	TRBJ1-4	TRBC1	clonotype190	clonotype190_consensus_425;clonotype190_consensus_424	3	0.000368279	CALASSGSWQLIF	TGTGCCCTTGCATCTTCTGGCAGCTGGCAACTCATCTTT	TRAV6-6		TRAJ22	TRAC	CASSRRGGEGAETLYF	TGTGCCAGCAGCCGCCGGGGGGGCGAGGGTGCAGAAACGCTGTATTTT	TRBV10		TRBJ2-3	TRBC2	clonotype6
	clonotype230	clonotype230_consensus_526;clonotype230_consensus_525	2	0.000489356	CAASIQGGRALIF	TGTGCAGCAAGCATCCAGGGAGGCAGAGCTCTGATATTT	TRAV7D-2		TRAJ15	TRAC	CASSQELYEQYF	TGTGCCAGCAGCCAAGAACTTTATGAACAGTACTTC	TRBV5		TRBJ2-7	TRBC2	clonotype158	clonotype158_consensus_366;clonotype158_consensus_364;clonotype158_consensus_365	3	0.000380325	CAVSAGSNNRIFF	TGTGCTGTGAGCGCGGGTAGCAATAACAGAATCTTCTTT	TRAV9-4		TRAJ31	TRAC	CASSFGQGGEQYF;CASSLGSAETLYF	TGTGCCAGCAGCTTTGGACAGGGGGGAGAACAGTACTTC;TGTGCCAGCTCTCTGGGGAGTGCAGAAACGCTGTATTTT	TRBV10;TRBV12-2	TRBD1;	TRBJ2-7;TRBJ2-3	TRBC2;TRBC2	clonotype195	clonotype195_consensus_436;clonotype195_consensus_435	3	0.000368279	CALEGNNRIFF	TGTGCTTTGGAGGGCAATAACAGAATCTTCTTT	TRAV13-1		TRAJ31	TRAC	CASRTGNSDYTF	TGTGCCAGCAGGACAGGGAATTCCGACTACACCTTC	TRBV12-2+TRBV13-2		TRBJ1-2	TRBC1	clonotype51
	clonotype233	clonotype233_consensus_532;clonotype233_consensus_531	2	0.000489356	CAVSDSAGNKLTF	TGCGCAGTCAGTGACAGTGCAGGGAACAAGCTAACTTTT	TRAV3D-3		TRAJ17	TRAC	CASSQERTEVFF	TGTGCCAGCAGCCAAGAGAGGACAGAAGTCTTCTTT	TRBV5		TRBJ1-1	TRBC1	clonotype162	clonotype162_consensus_374;clonotype162_consensus_373	3	0.000380325	CAARGYNQGKLIF	TGTGCAGCAAGGGGGTATAACCAGGGGAAGCTTATCTTT	TRAV14N-3		TRAJ23	TRAC	CASGARDRDTEVFF	TGTGCCAGCGGTGCCAGGGACAGGGACACAGAAGTCTTCTTT	TRBV13-2	TRBD1	TRBJ1-1	TRBC1	clonotype201	clonotype201_consensus_450;clonotype201_consensus_449	3	0.000368279	CAVIEGSSGNKLIF	TGTGCTGTGATCGAGGGGAGCAGTGGCAACAAGCTCATCTTT	TRAV9-1		TRAJ32	TRAC	CASRVSGNTLYF	TGTGCCAGCAGGGTTTCTGGAAATACGCTCTATTTT	TRBV13-3		TRBJ1-3	TRBC1	clonotype65
	clonotype235	clonotype235_consensus_538;clonotype235_consensus_536;clonotype235_consensus_537	2	0.000489356	CALSDQGTGGYKVVF	TGTGCTCTGAGTGATCAAGGGACTGGAGGCTATAAAGTGGTCTTT	TRAV12D-3		TRAJ12	TRAC	CASSQEGGEQYF;CASSQGHSDYTF	TGTGCCAGCAGCCAAGAGGGTGGTGAACAGTACTTC;TGTGCCAGCTCTCAGGGACACTCCGACTACACCTTC	TRBV5;TRBV12-2	;	TRBJ2-7;TRBJ1-2	TRBC2;TRBC1	clonotype166	clonotype166_consensus_385;clonotype166_consensus_386;clonotype166_consensus_384	3	0.000380325	CALGESNYNVLYF;CVPRSNNRIFF	TGTGCTCTGGGTGAGTCTAATTACAACGTGCTTTACTTC;TGTGTTCCGAGGAGCAATAACAGAATCTTCTTT	TRAV6N-5;TRAV9D-2	;	TRAJ21;TRAJ31	TRAC;TRAC	CASSALESGQNTLYF	TGTGCCAGCAGTGCACTGGAAAGCGGTCAAAACACCTTGTACTTT	TRBV13-3		TRBJ2-4	TRBC2	clonotype209	clonotype209_consensus_467;clonotype209_consensus_468;clonotype209_consensus_466	3	0.000368279	CAASNYNQGKLIF;CAVTSSGSWQLIF	TGTGCAGCAAGCAATTATAACCAGGGGAAGCTTATCTTT;TGCGCAGTCACATCTTCTGGCAGCTGGCAACTCATCTTT	TRAV10N;TRAV3D-3	;	TRAJ23;TRAJ22	TRAC;TRAC	CASSWNANTEVFF	TGTGCCAGCAGTTGGAATGCAAACACAGAAGTCTTCTTT	TRBV10		TRBJ1-1	TRBC1	clonotype68
	clonotype237	clonotype237_consensus_544;clonotype237_consensus_542;clonotype237_consensus_543	2	0.000489356	CAASAGNSNNRIFF	TGTGCAGCAAGTGCAGGGAATAGCAATAACAGAATCTTCTTT	TRAV14-1		TRAJ31	TRAC	CASSDAWRDTQYF;CASSDDREQYF	TGTGCCAGCAGTGATGCGTGGCGAGACACCCAGTACTTT;TGTGCCAGCAGTGATGACAGGGAACAGTACTTC	TRBV13-1;TRBV13-3	;	TRBJ2-5;TRBJ2-7	TRBC2;TRBC2	clonotype168	clonotype168_consensus_390;clonotype168_consensus_391;clonotype168_consensus_389	3	0.000380325	CAVSMGTGFASALTF;CVVLSGSFNKLTF	TGTGCAGTGAGCATGGGGACAGGCTTTGCAAGTGCGCTGACATTT;TGTGTGGTTTTATCTGGTAGCTTCAATAAGTTGACCTTT	TRAV7-3;TRAV11	;	TRAJ35;TRAJ4	TRAC;TRAC	CASSHPGTGIEQYF	TGTGCTAGCAGTCATCCCGGGACAGGGATTGAACAGTACTTC	TRBV29	TRBD1	TRBJ2-7	TRBC2	clonotype211	clonotype211_consensus_473;clonotype211_consensus_471;clonotype211_consensus_472	3	0.000368279	CAAEPNYNVLYF	TGTGCTGCTGAGCCTAATTACAACGTGCTTTACTTC	TRAV4D-3		TRAJ21	TRAC	CASSDVPPGGRRFEQYF;CASSRDINERLFF	TGTGCCAGCAGTGATGTGCCCCCGGGGGGGAGGAGGTTTGAACAGTACTTC;TGTGCCAGCAGCCGGGACATCAACGAAAGATTATTTTTC	TRBV13-3;TRBV3	;	TRBJ2-7;TRBJ1-4	TRBC2;TRBC1	clonotype71
	clonotype238	clonotype238_consensus_546;clonotype238_consensus_545	2	0.000489356	CAARTNTGANTGKLTF	TGTGCAGCAAGGACTAACACTGGAGCTAACACTGGAAAGCTCACGTTT	TRAV14-1		TRAJ52	TRAC	CAWSLGNYAEQFF	TGTGCCTGGAGCCTGGGTAACTATGCTGAGCAGTTCTTC	TRBV31		TRBJ2-1	TRBC2	clonotype175	clonotype175_consensus_406;clonotype175_consensus_405	3	0.000380325	CALEGGSAKLIF	TGTGCTCTCGAAGGAGGGTCTGCGAAGCTCATCTTT	TRAV12D-1		TRAJ57	TRAC	CASSKDKNTGQLYF	TGTGCCAGCAGCAAGGACAAAAACACCGGGCAGCTCTACTTT	TRBV15		TRBJ2-2	TRBC2	clonotype213	clonotype213_consensus_479;clonotype213_consensus_478	3	0.000368279	CALASGGNYKPTF	TGTGCTCTGGCCTCAGGAGGAAACTACAAACCTACGTTT	TRAV12D-3		TRAJ6	TRAC	CASSLTTNSDYTF	TGTGCCAGCAGTCTGACGACAAACTCCGACTACACCTTC	TRBV26		TRBJ1-2	TRBC1	clonotype102
	clonotype240	clonotype240_consensus_550;clonotype240_consensus_549	2	0.000489356	CAAYSGGSNYKLTF	TGTGCTGCCTACAGTGGAGGCAGCAATTACAAACTGACATTT	TRAV4-4-DV10		TRAJ53	TRAC	CAWSLGGGYEQYF	TGTGCCTGGAGTCTAGGGGGGGGGTATGAACAGTACTTC	TRBV31		TRBJ2-7	TRBC2	clonotype180	clonotype180_consensus_418;clonotype180_consensus_416;clonotype180_consensus_417	3	0.000380325	CAARMATGGNNKLTF	TGTGCAGCTAGGATGGCTACTGGAGGCAATAATAAGCTGACTTTT	TRAV7-4		TRAJ56	TRAC	CASSGTGGTSDYTF;CASSRGGAYEQYF	TGTGCCAGCAGTGGGACAGGGGGCACCTCCGACTACACCTTC;TGTGCCAGCAGTCGGGGGGGCGCCTATGAACAGTACTTC	TRBV13-3;TRBV19	TRBD1;	TRBJ1-2;TRBJ2-7	TRBC1;TRBC2	clonotype214	clonotype214_consensus_481;clonotype214_consensus_482;clonotype214_consensus_480	3	0.000368279	CALERNSGTYQRF;CAVRVYNQGKLIF	TGTGCTTTGGAACGCAATTCTGGGACTTACCAGAGGTTT;TGTGCTGTGAGGGTTTATAACCAGGGGAAGCTTATCTTT	TRAV13-1;TRAV1	;	TRAJ13;TRAJ23	TRAC;TRAC	CASSLGGTQDTQYF	TGTGCCAGCAGTCTTGGGGGGACCCAAGACACCCAGTACTTT	TRBV26		TRBJ2-5	TRBC2	clonotype108
	clonotype242	clonotype242_consensus_554;clonotype242_consensus_553	2	0.000489356	CADSGYNKLTF	TGTGCTGACTCGGGATACAACAAACTCACTTTT	TRAV9D-3		TRAJ11	TRAC	CAWSLGQHNQAPLF	TGTGCCTGGAGCCTGGGACAGCACAACCAGGCTCCGCTTTTT	TRBV31		TRBJ1-5	TRBC1	clonotype184	clonotype184_consensus_426;clonotype184_consensus_425	3	0.000380325	CAARGYNQGKLIF	TGTGCAGCAAGGGGTTATAACCAGGGGAAGCTTATCTTT	TRAV7D-2		TRAJ23	TRAC	CASSQGLGGRGDTQYF	TGTGCCAGCAGCCAAGGGCTGGGGGGGCGCGGGGACACCCAGTACTTT	TRBV15	TRBD2	TRBJ2-5	TRBC2	clonotype221	clonotype221_consensus_498;clonotype221_consensus_497	3	0.000368279	CAMTGGSALGRLHF	TGTGCTATGACCGGAGGTTCAGCCTTAGGGAGGCTGCATTTT	TRAV16N		TRAJ18	TRAC	CASSIEGSNTEVFF	TGTGCCAGCAGTATTGAGGGGTCAAACACAGAAGTCTTCTTT	TRBV19		TRBJ1-1	TRBC1	clonotype133
	clonotype245	clonotype245_consensus_560;clonotype245_consensus_559	2	0.000489356	CAFTTSSGQKLVF	TGCGCTTTTACAACTTCAAGTGGCCAGAAGCTGGTTTTT	TRAV6N-6		TRAJ16	TRAC	CGARRDRGAETLYF	TGTGGTGCTAGGAGGGACAGGGGAGCAGAAACGCTGTATTTT	TRBV20	TRBD1	TRBJ2-3	TRBC2	clonotype195	clonotype195_consensus_449;clonotype195_consensus_448	3	0.000380325	CAVSNTGNYKYVF	TGTGCAGTCAGTAATACAGGAAACTACAAATACGTCTTT	TRAV7-6		TRAJ40	TRAC	CGARVGGNEQYF	TGTGGTGCTAGGGTGGGGGGGAATGAACAGTACTTC	TRBV20		TRBJ2-7	TRBC2	clonotype232	clonotype232_consensus_527;clonotype232_consensus_526	3	0.000368279	CALLRNSNNRIFF	TGTGCTTTGCTTCGTAATAGCAATAACAGAATCTTCTTT	TRAV13-1		TRAJ31	TRAC	CASGETGGNYAEQFF	TGTGCCAGCGGTGAGACTGGGGGGAACTATGCTGAGCAGTTCTTC	TRBV12-2+TRBV13-2		TRBJ2-1	TRBC2	clonotype134
	clonotype247	clonotype247_consensus_566;clonotype247_consensus_564;clonotype247_consensus_565	2	0.000489356	CAVSNNNNAPRF	TGTGCTGTGAGCAATAACAACAATGCCCCACGATTT	TRAV9-1		TRAJ43	TRAC	CASSQDWDTEVFF;CASSQEDNTEVFF	TGTGCCAGCAGCCAAGATTGGGACACAGAAGTCTTCTTT;TGTGCCAGCAGCCAAGAGGACAACACAGAAGTCTTCTTT	TRBV5;TRBV5	;	TRBJ1-1;TRBJ1-1	TRBC1;TRBC1	clonotype196	clonotype196_consensus_451;clonotype196_consensus_450	3	0.000380325	CVLGPGNMGYKLTF	TGTGTTCTGGGACCTGGCAACATGGGCTACAAACTTACCTTC	TRAV6-1		TRAJ9	TRAC	CGARVTNSDYTF	TGTGGTGCTAGGGTCACAAACTCCGACTACACCTTC	TRBV20		TRBJ1-2	TRBC1	clonotype235	clonotype235_consensus_535;clonotype235_consensus_534	3	0.000368279	CAVFYGSSGNKLIF	TGTGCAGTCTTTTATGGGAGCAGTGGCAACAAGCTCATCTTT	TRAV7-1		TRAJ32	TRAC	CASGEDTQYF	TGTGCCAGCGGCGAAGACACCCAGTACTTT	TRBV13-2		TRBJ2-5	TRBC2	clonotype143
	clonotype248	clonotype248_consensus_569;clonotype248_consensus_567;clonotype248_consensus_568	2	0.000489356	CATLNSGTYQRF	TGTGCTACTTTAAATTCTGGGACTTACCAGAGGTTT	TRAV8N-2		TRAJ13	TRAC	CASMRPGQQYF;CAWSRDITEVFF	TGTGCCAGCATGAGACCGGGACAACAGTACTTC;TGTGCCTGGAGTCGGGACATCACAGAAGTCTTCTTT	TRBV14;TRBV31	;	TRBJ2-7;TRBJ1-1	TRBC2;TRBC1	clonotype206	clonotype206_consensus_475;clonotype206_consensus_474	3	0.000380325	CAIFPGTGSNRLTF	TGTGCTATATTCCCAGGCACTGGGAGTAACAGGCTCACTTTT	TRAV13D-2		TRAJ28	TRAC	CAWSLLGGGDTQYF	TGTGCCTGGAGTCTTCTGGGGGGGGGAGACACCCAGTACTTT	TRBV31		TRBJ2-5	TRBC2	clonotype247	clonotype247_consensus_560;clonotype247_consensus_559	3	0.000368279	CVLSPFASALTF	TGTGTTTTGAGCCCCTTTGCAAGTGCGCTGACATTT	TRAV9-2		TRAJ35	TRAC	CASSGTGGQNTLYF	TGTGCCAGCAGTGGGACTGGGGGTCAAAACACCTTGTACTTT	TRBV13-1		TRBJ2-4	TRBC2	clonotype145
	clonotype251	clonotype251_consensus_577;clonotype251_consensus_578;clonotype251_consensus_576	2	0.000489356	CAARNYNQGKLIF;CALEHGNSAGNKLTF	TGTGCAGCAAGGAATTATAACCAGGGGAAGCTTATCTTT;TGTGCTTTGGAACATGGTAACAGTGCAGGGAACAAGCTAACTTTT	TRAV14D-2;TRAV13-1	;	TRAJ23;TRAJ17	TRAC;TRAC	CASSLTEEQYF	TGTGCCAGCAGTCTAACAGAGGAACAGTACTTC	TRBV26		TRBJ2-7	TRBC2	clonotype208	clonotype208_consensus_480;clonotype208_consensus_478;clonotype208_consensus_479	3	0.000380325	CALEGRDYANKMIF	TGTGCACTGGAGGGCCGGGACTATGCAAACAAGATGATCTTT	TRAV17		TRAJ47	TRAC	CASSQDGNSDYTF;CASSQDRHSNTGQLYF	TGTGCCAGCAGCCAAGATGGAAACTCCGACTACACCTTC;TGTGCCAGCAGCCAAGATCGGCATTCAAACACCGGGCAGCTCTACTTT	TRBV5;TRBV2	;	TRBJ1-2;TRBJ2-2	TRBC1;TRBC2	clonotype252	clonotype252_consensus_570;clonotype252_consensus_571;clonotype252_consensus_572;clonotype252_consensus_569	3	0.000368279	CAATATSSGQKLVF;CALSEQQGTGSKLSF;CAVSIGNTGGLSGKLTF	TGTGCAGCAACCGCAACTTCAAGTGGCCAGAAGCTGGTTTTT;TGTGCTCTGAGTGAGCAGCAAGGCACTGGGTCTAAGCTGTCATTT;TGTGCAGTGAGCATTGGGAATACTGGAGGACTAAGTGGTAAATTAACATTC	TRAV10N;TRAV6-7-DV9;TRAV7-3	;;	TRAJ16;TRAJ58;TRAJ2	TRAC;TRAC;TRAC	CASSQVGGPDTQYF	TGTGCCAGCAGCCAAGTGGGGGGGCCAGACACCCAGTACTTT	TRBV5		TRBJ2-5	TRBC2	clonotype150
	clonotype253	clonotype253_consensus_582;clonotype253_consensus_581	2	0.000489356	CAVRLTGNTGKLIF	TGTGCTGTGAGGTTAACAGGCAATACCGGAAAACTCATCTTT	TRAV9-1		TRAJ37	TRAC	CAWSLKGSGNTLYF	TGTGCCTGGAGTCTAAAGGGTTCTGGAAATACGCTCTATTTT	TRBV31		TRBJ1-3	TRBC1	clonotype210	clonotype210_consensus_484;clonotype210_consensus_483	3	0.000380325	CAASPSSGSWQLIF	TGTGCAGCAAGCCCATCTTCTGGCAGCTGGCAACTCATCTTT	TRAV10D		TRAJ22	TRAC	CAWSLQGAGNTLYF	TGTGCCTGGAGTCTACAGGGGGCTGGAAATACGCTCTATTTT	TRBV31	TRBD1	TRBJ1-3	TRBC1	clonotype257	clonotype257_consensus_582;clonotype257_consensus_583;clonotype257_consensus_581	3	0.000368279	CAAGASSGSWQLIF;CAVSSMDSNYQLIW	TGTGCTGCTGGTGCATCTTCTGGCAGCTGGCAACTCATCTTT;TGTGCTGTGAGCTCTATGGATAGCAACTATCAGTTGATCTGG	TRAV4-3;TRAV9-4	;	TRAJ22;TRAJ33	TRAC;TRAC	CASSSGQISNERLFF	TGTGCCAGCAGCTCGGGACAGATTTCCAACGAAAGATTATTTTTC	TRBV5		TRBJ1-4	TRBC1	clonotype153
	clonotype254	clonotype254_consensus_585;clonotype254_consensus_583;clonotype254_consensus_584	2	0.000489356	CAMSDHSNMGYKLTF	TGTGCTATGAGTGATCACAGCAACATGGGCTACAAACTTACCTTC	TRAV6D-3		TRAJ9	TRAC	CASSQDRGNYAEQFF;CAWSLGGGQNTLYF	TGTGCCAGCAGCCAAGACAGGGGGAACTATGCTGAGCAGTTCTTC;TGTGCCTGGAGTCTGGGGGGGGGTCAAAACACCTTGTACTTT	TRBV5;TRBV31	TRBD1;TRBD2	TRBJ2-1;TRBJ2-4	TRBC2;TRBC2	clonotype211	clonotype211_consensus_486;clonotype211_consensus_485	3	0.000380325	CAASMFSNTNKVVF	TGTGCAGCAAGCATGTTTTCCAATACCAACAAAGTCGTCTTT	TRAV10		TRAJ34	TRAC	CGARDGGTHERLFF	TGTGGTGCTAGGGATGGCGGGACACACGAAAGATTATTTTTC	TRBV20		TRBJ1-4	TRBC1	clonotype258	clonotype258_consensus_585;clonotype258_consensus_584	3	0.000368279	CASDITGNTGKLIF	TGTGCTTCCGATATAACAGGCAATACCGGAAAACTCATCTTT	TRAV13-2		TRAJ37	TRAC	CASRQTSAETLYF	TGTGCAAGCAGACAGACTAGTGCAGAAACGCTGTATTTT	TRBV16		TRBJ2-3	TRBC2	clonotype156
	clonotype255	clonotype255_consensus_587;clonotype255_consensus_586	2	0.000489356	CAVRNSGGSNAKLTF	TGTGCAGTGAGGAATTCTGGAGGAAGCAATGCAAAGCTAACCTTC	TRAV7-3		TRAJ42	TRAC	CAWSGTGNNSPLYF	TGTGCCTGGAGTGGGACAGGGAATAATTCGCCCCTCTACTTT	TRBV31	TRBD1	TRBJ1-6	TRBC1	clonotype213	clonotype213_consensus_490;clonotype213_consensus_489	3	0.000380325	CAARGYNQGKLIF	TGTGCAGCAAGAGGCTATAACCAGGGGAAGCTTATCTTT	TRAV7D-2		TRAJ23	TRAC	CASSEVLGGSQNTLYF	TGTGCCAGCAGTGAAGTTCTGGGGGGTAGTCAAAACACCTTGTACTTT	TRBV13-1		TRBJ2-4	TRBC2	clonotype260	clonotype260_consensus_589;clonotype260_consensus_588	3	0.000368279	CALGPSNMGYKLTF	TGTGCTCTGGGGCCTAGCAACATGGGCTACAAACTTACCTTC	TRAV6-6		TRAJ9	TRAC	CASSQELGGAGEQFF	TGTGCCAGCAGCCAAGAATTGGGGGGGGCGGGTGAGCAGTTCTTC	TRBV5		TRBJ2-1	TRBC2	clonotype180
	clonotype267	clonotype267_consensus_616;clonotype267_consensus_615	2	0.000489356	CAVSPNYNVLYF	TGTGCAGTGAGCCCTAATTACAACGTGCTTTACTTC	TRAV7D-5		TRAJ21	TRAC	CASSLQDYEQYF	TGTGCCAGCAGTTTACAGGATTATGAACAGTACTTC	TRBV15		TRBJ2-7	TRBC2	clonotype214	clonotype214_consensus_492;clonotype214_consensus_491	3	0.000380325	CAVTTGNTGKLIF	TGCGCAGTCACAACAGGCAATACCGGAAAACTCATCTTT	TRAV3-3		TRAJ37	TRAC	CAWSEGGASSYEQYF	TGTGCCTGGAGTGAGGGGGGGGCGAGCTCCTATGAACAGTACTTC	TRBV31		TRBJ2-7	TRBC2	clonotype289	clonotype289_consensus_653;clonotype289_consensus_652	3	0.000368279	CALERWSNYNVLYF	TGTGCTTTGGAACGATGGTCTAATTACAACGTGCTTTACTTC	TRAV13-1		TRAJ21	TRAC	CGAREGDSKQYF	TGTGGTGCTAGGGAGGGGGACAGTAAACAGTACTTC	TRBV20		TRBJ2-7	TRBC2	clonotype190
	clonotype268	clonotype268_consensus_618;clonotype268_consensus_619;clonotype268_consensus_617	2	0.000489356	CAVKSSNNRIFF;CAVSRNTNTGKLTF	TGTGCAGTGAAATCGAGCAATAACAGAATCTTCTTT;TGTGCAGTGAGCCGTAACACCAATACAGGCAAATTAACCTTT	TRAV7-5;TRAV7N-6	;	TRAJ31;TRAJ27	TRAC;TRAC	CASSERGGATGQLYF	TGTGCCAGCAGTGAAAGGGGGGGGGCCACCGGGCAGCTCTACTTT	TRBV13-1		TRBJ2-2	TRBC2	clonotype220	clonotype220_consensus_505;clonotype220_consensus_503;clonotype220_consensus_504	3	0.000380325	CVLGKDTGNYKYVF	TGTGTTCTGGGCAAAGATACAGGAAACTACAAATACGTCTTT	TRAV6-2		TRAJ40	TRAC	CASSFTGGFTLYF;CASSGVANERLFF	TGTGCAAGCAGCTTTACTGGGGGGTTCACCTTGTACTTT;TGTGCTAGCAGTGGGGTGGCCAACGAAAGATTATTTTTC	TRBV16;TRBV29	;	TRBJ2-4;TRBJ1-4	TRBC2;TRBC1	clonotype294	clonotype294_consensus_666;clonotype294_consensus_667;clonotype294_consensus_665	3	0.000368279	CALGDYNRLTL;CAVSDSGGNYKPTF	TGTGCTCTGGGTGACTACAACAGACTTACTTTG;TGTGCAGTTAGTGACTCAGGAGGAAACTACAAACCTACGTTT	TRAV6N-7;TRAV7N-4	;	TRAJ7;TRAJ6	TRAC;TRAC	CGAREGGRDTQYF	TGTGGTGCTAGGGAGGGGGGGAGAGACACCCAGTACTTT	TRBV20		TRBJ2-5	TRBC2	clonotype191
	clonotype269	clonotype269_consensus_621;clonotype269_consensus_620	2	0.000489356	CALGPNTGYQNFYF	TGTGCTTTGGGCCCGAACACGGGTTACCAGAACTTCTATTTT	TRAV13-1		TRAJ49	TRAC	CASSLGDQDTQYF	TGTGCCAGCAGCCTGGGGGACCAAGACACCCAGTACTTT	TRBV10		TRBJ2-5	TRBC2	clonotype226	clonotype226_consensus_519;clonotype226_consensus_520;clonotype226_consensus_518	3	0.000380325	CAIWGGSNAKLTF;CAMRENGNYAQGLTF	TGTGCTATTTGGGGAGGAAGCAATGCAAAGCTAACCTTC;TGTGCTATGAGAGAGAATGGTAACTATGCCCAGGGATTAACCTTC	TRAV13-2;TRAV16D-DV11	;	TRAJ42;TRAJ26	TRAC;TRAC	CASSQDWGGDAEQFF	TGTGCCAGCAGCCAAGACTGGGGGGGCGATGCTGAGCAGTTCTTC	TRBV5	TRBD2	TRBJ2-1	TRBC2	clonotype295	clonotype295_consensus_669;clonotype295_consensus_670;clonotype295_consensus_668	3	0.000368279	CALSLGSALGRLHF;CAMREGRDTGANTGKLTF	TGTGCTCTGAGTCTCGGTTCAGCCTTAGGGAGGCTGCATTTT;TGTGCTATGAGAGAGGGCCGTGACACTGGAGCTAACACTGGAAAGCTCACGTTT	TRAV9N-4;TRAV16	;	TRAJ18;TRAJ52	TRAC;TRAC	CAWSLDRDSDYTF	TGTGCCTGGAGTCTGGACAGGGACTCCGACTACACCTTC	TRBV31		TRBJ1-2	TRBC1	clonotype193
	clonotype278	clonotype278_consensus_640;clonotype278_consensus_639	2	0.000489356	CALSDRGTNTGKLTF	TGTGCTCTGAGTGATAGGGGCACCAATACAGGCAAATTAACCTTT	TRAV6-5		TRAJ27	TRAC	CASSQDWAQDTQYF	TGTGCCAGCAGCCAAGACTGGGCCCAAGACACCCAGTACTTT	TRBV5		TRBJ2-5	TRBC2	clonotype231	clonotype231_consensus_534;clonotype231_consensus_533	3	0.000380325	CAVSPPGGNYKPTF	TGTGCTGTGAGCCCTCCAGGAGGAAACTACAAACCTACGTTT	TRAV9D-3		TRAJ6	TRAC	CASNRDRGYEQYF	TGTGCAAGCAACCGGGACAGGGGGTATGAACAGTACTTC	TRBV16	TRBD1	TRBJ2-7	TRBC2	clonotype308	clonotype308_consensus_703;clonotype308_consensus_702	3	0.000368279	CALGHNAGAKLTF	TGTGCTCTGGGCCATAATGCAGGTGCCAAGCTCACATTC	TRAV6N-7		TRAJ39	TRAC	CASSDGDSGNTLYF	TGTGCCAGCAGTGATGGAGATTCTGGAAATACGCTCTATTTT	TRBV13-1		TRBJ1-3	TRBC1	clonotype203
	clonotype282	clonotype282_consensus_648;clonotype282_consensus_647	2	0.000489356	CAASQTQVVGQLTF	TGTGCAGCAAGCCAGACACAGGTTGTGGGGCAGCTCACTTTC	TRAV14D-2		TRAJ5	TRAC	CAWSLALGGDAEQFF	TGTGCCTGGAGTCTAGCTCTGGGGGGAGATGCTGAGCAGTTCTTC	TRBV31		TRBJ2-1	TRBC2	clonotype232	clonotype232_consensus_536;clonotype232_consensus_535	3	0.000380325	CAMERANYNVLYF	TGTGCTATGGAAAGGGCTAATTACAACGTGCTTTACTTC	TRAV13N-4		TRAJ21	TRAC	CASSPRDRDYAEQFF	TGTGCCAGCAGCCCCCGGGACAGGGACTATGCTGAGCAGTTCTTC	TRBV5	TRBD1	TRBJ2-1	TRBC2	clonotype317	clonotype317_consensus_724;clonotype317_consensus_725;clonotype317_consensus_723	3	0.000368279	CALANSAGNKLTF;CAPNNYAQGLTF	TGTGCTTTGGCCAACAGTGCAGGGAACAAGCTAACTTTT;TGTGCCCCTAATAACTATGCCCAGGGATTAACCTTC	TRAV13-1;TRAV6-6	;	TRAJ17;TRAJ26	TRAC;TRAC	CASSPPGAGNTLYF	TGTGCCAGCAGCCCCCCGGGGGCTGGAAATACGCTCTATTTT	TRBV5		TRBJ1-3	TRBC1	clonotype208
	clonotype284	clonotype284_consensus_652;clonotype284_consensus_651	2	0.000489356	CALGTGANTGKLTF	TGTGCTTTGGGGACTGGAGCTAACACTGGAAAGCTCACGTTT	TRAV13-1		TRAJ52	TRAC	CASSLWGSAETLYF	TGTGCTAGCAGTTTATGGGGCAGTGCAGAAACGCTGTATTTT	TRBV29		TRBJ2-3	TRBC2	clonotype233	clonotype233_consensus_538;clonotype233_consensus_537	3	0.000380325	CAAVITGNTGKLIF	TGTGCTGCAGTGATTACAGGCAATACCGGAAAACTCATCTTT	TRAV5-4		TRAJ37	TRAC	CASSPYNQDTQYF	TGTGCCAGCAGCCCTTATAACCAAGACACCCAGTACTTT	TRBV3		TRBJ2-5	TRBC2	clonotype321	clonotype321_consensus_734;clonotype321_consensus_733	3	0.000368279	CAASMNYGNEKITF	TGTGCAGCAAGCATGAACTATGGAAATGAGAAAATAACTTTT	TRAV10D		TRAJ48	TRAC	CASSQDWGDAEQFF	TGTGCCAGCAGCCAAGACTGGGGGGATGCTGAGCAGTTCTTC	TRBV5		TRBJ2-1	TRBC2	clonotype211
	clonotype291	clonotype291_consensus_668;clonotype291_consensus_667	2	0.000489356	CALSDHSGGSNAKLTF	TGTGCTTTGAGTGATCATTCTGGAGGAAGCAATGCAAAGCTAACCTTC	TRAV12-2		TRAJ42	TRAC	CASSQDWGAYEQYF	TGTGCCAGCAGCCAAGATTGGGGGGCCTATGAACAGTACTTC	TRBV2		TRBJ2-7	TRBC2	clonotype234	clonotype234_consensus_540;clonotype234_consensus_541;clonotype234_consensus_539	3	0.000380325	CAARNAGAKLTF;CTGDSNNRIFF	TGTGCAGCAAGAAATGCAGGTGCCAAGCTCACATTC;TGTACAGGAGACAGCAATAACAGAATCTTCTTT	TRAV14-2;TRAV18	;	TRAJ39;TRAJ31	TRAC;TRAC	CASSRGSQNTLYF	TGTGCCAGCAGTCGGGGGAGTCAAAACACCTTGTACTTT	TRBV15		TRBJ2-4	TRBC2	clonotype326	clonotype326_consensus_746;clonotype326_consensus_745	3	0.000368279	CAVSEGNTGKLIF	TGTGCTGTGAGCGAAGGCAATACCGGAAAACTCATCTTT	TRAV9-4		TRAJ37	TRAC	CASGAPSGTGAEQFF	TGTGCCAGCGGTGCCCCCTCCGGGACAGGGGCTGAGCAGTTCTTC	TRBV12-2+TRBV13-2	TRBD1	TRBJ2-1	TRBC2	clonotype212
	clonotype293	clonotype293_consensus_674;clonotype293_consensus_672;clonotype293_consensus_673	2	0.000489356	CAMERGGRALIF	TGTGCTATGGAACGGGGAGGCAGAGCTCTGATATTT	TRAV13D-1		TRAJ15	TRAC	CASSPTGAPNTEVFF;CASSQEGLGGRDTQYF	TGTGCCAGCAGCCCCACAGGGGCGCCAAACACAGAAGTCTTCTTT;TGTGCCAGCAGCCAAGAGGGACTGGGGGGGCGAGACACCCAGTACTTT	TRBV5;TRBV5	;TRBD2	TRBJ1-1;TRBJ2-5	TRBC1;TRBC2	clonotype236	clonotype236_consensus_545;clonotype236_consensus_544	3	0.000380325	CAASEDNNAGAKLTF	TGTGCAGCAAGTGAGGATAATAATGCAGGTGCCAAGCTCACATTC	TRAV14D-1		TRAJ39	TRAC	CASSQEGINTGQLYF	TGTGCCAGCAGCCAAGAGGGGATTAACACCGGGCAGCTCTACTTT	TRBV5		TRBJ2-2	TRBC2	clonotype327	clonotype327_consensus_748;clonotype327_consensus_747	3	0.000368279	CAAGASSGSWQLIF	TGTGCTGCTGGTGCATCTTCTGGCAGCTGGCAACTCATCTTT	TRAV4-3		TRAJ22	TRAC	CASSHGTISNERLFF	TGTGCCAGCAGCCACGGGACAATTTCCAACGAAAGATTATTTTTC	TRBV5		TRBJ1-4	TRBC1	clonotype213
	clonotype295	clonotype295_consensus_678;clonotype295_consensus_679;clonotype295_consensus_677	2	0.000489356	CAAEAGSNYQLIW;CALSARNYGSSGNKLIF	TGTGCTGCTGAGGCGGGTAGCAACTATCAGTTGATCTGG;TGTGCTCTGAGTGCTCGGAATTATGGGAGCAGTGGCAACAAGCTCATCTTT	TRAV4-3;TRAV12D-1	;	TRAJ33;TRAJ32	TRAC;TRAC	CASSLGRSERLFF	TGTGCCAGCAGCTTAGGTCGGAGCGAAAGATTATTTTTC	TRBV3		TRBJ1-4	TRBC1	clonotype243	clonotype243_consensus_561;clonotype243_consensus_560	3	0.000380325	CALKDNNAGAKLTF	TGTGCTTTGAAGGATAATAATGCAGGTGCCAAGCTCACATTC	TRAV12-2		TRAJ39	TRAC	CASSQDLGTSAETLYF	TGTGCCAGCAGCCAAGATCTGGGGACTAGTGCAGAAACGCTGTATTTT	TRBV5		TRBJ2-3	TRBC2	clonotype334	clonotype334_consensus_765;clonotype334_consensus_763;clonotype334_consensus_764	3	0.000368279	CALVGGSNAKLTF	TGTGCTCTGGTCGGAGGAAGCAATGCAAAGCTAACCTTC	TRAV6-6		TRAJ42	TRAC	CASRRTGAYEQYF;CASSPRSGNTLYF	TGTGCTAGCAGGAGGACAGGAGCCTATGAACAGTACTTC;TGTGCCAGCAGTCCCAGGTCTGGAAATACGCTCTATTTT	TRBV29;TRBV26	TRBD1;	TRBJ2-7;TRBJ1-3	TRBC2;TRBC1	clonotype218
	clonotype296	clonotype296_consensus_681;clonotype296_consensus_680	2	0.000489356	CALERKSNYQLIW	TGTGCTTTGGAACGTAAGAGCAACTATCAGTTGATCTGG	TRAV13-1		TRAJ33	TRAC	CTCSAGADTQYF	TGCACCTGCAGTGCAGGGGCAGACACCCAGTACTTT	TRBV1		TRBJ2-5	TRBC2	clonotype251	clonotype251_consensus_581;clonotype251_consensus_580	3	0.000380325	CAVSSLPGTGSNRLTF	TGTGCAGTGAGCTCTCTACCAGGCACTGGGAGTAACAGGCTCACTTTT	TRAV7D-5		TRAJ28	TRAC	CASSRPGTGTGEVFF	TGTGCCAGCAGCCGTCCCGGGACAGGGACGGGAGAAGTCTTCTTT	TRBV14		TRBJ1-1	TRBC1	clonotype337	clonotype337_consensus_771;clonotype337_consensus_772;clonotype337_consensus_773;clonotype337_consensus_770	3	0.000368279	CAASKNSNNRIFF;CALSDRDYGSSGNKLIF;CAMSDGTGGYKVVF	TGTGCAGCAAGTAAAAATAGCAATAACAGAATCTTCTTT;TGTGCTTTGAGTGATCGAGATTATGGGAGCAGTGGCAACAAGCTCATCTTT;TGTGCTATGAGTGACGGGACTGGAGGCTATAAAGTGGTCTTT	TRAV14-3;TRAV12-2;TRAV6D-3	;;	TRAJ31;TRAJ32;TRAJ12	TRAC;TRAC;TRAC	CASRTGPNERLFF	TGTGCCAGTCGGACAGGGCCCAACGAAAGATTATTTTTC	TRBV14	TRBD1	TRBJ1-4	TRBC1	clonotype221
	clonotype297	clonotype297_consensus_683;clonotype297_consensus_682	2	0.000489356	CAVPYGSSGNKLIF	TGTGCTGTCCCTTATGGGAGCAGTGGCAACAAGCTCATCTTT	TRAV4-4-DV10		TRAJ32	TRAC	CASSPWDREGYEQYF	TGTGCCAGCAGCCCGTGGGACAGGGAGGGCTATGAACAGTACTTC	TRBV5		TRBJ2-7	TRBC2	clonotype254	clonotype254_consensus_587;clonotype254_consensus_586	3	0.000380325	CALTASGGNYKPTF	TGTGCTCTGACCGCCTCAGGAGGAAACTACAAACCTACGTTT	TRAV6-5		TRAJ6	TRAC	CASSLMGGGGQNTLYF	TGTGCCAGCAGCTTAATGGGGGGAGGAGGTCAAAACACCTTGTACTTT	TRBV3		TRBJ2-4	TRBC2	clonotype351	clonotype351_consensus_806;clonotype351_consensus_805	3	0.000368279	CAVSGYSNNRLTL	TGTGCTGTGAGCGGCTACAGCAACAACAGACTTACTTTG	TRAV9D-3		TRAJ7	TRAC	CASSQEGGLGEETLYF	TGTGCCAGCAGCCAAGAGGGGGGACTGGGGGAGGAAACGCTGTATTTT	TRBV5		TRBJ2-3	TRBC2	clonotype223
	clonotype310	clonotype310_consensus_714;clonotype310_consensus_713	2	0.000489356	CAASTGNYKYVF	TGTGCAGCGAGTACAGGAAACTACAAATACGTCTTT	TRAV14D-3-DV8		TRAJ40	TRAC	CTCSARDQAPLF	TGCACCTGCAGTGCAAGGGACCAGGCTCCGCTTTTT	TRBV1		TRBJ1-5	TRBC1	clonotype257	clonotype257_consensus_594;clonotype257_consensus_593	3	0.000380325	CASGTNTNKVVF	TGTGCCTCTGGGACCAATACCAACAAAGTCGTCTTT	TRAV8-1		TRAJ34	TRAC	CASSQERDRGRGNQAPLF	TGTGCCAGCAGCCAAGAACGGGACAGGGGTAGGGGCAACCAGGCTCCGCTTTTT	TRBV2	TRBD1	TRBJ1-5	TRBC1	clonotype354	clonotype354_consensus_812;clonotype354_consensus_813;clonotype354_consensus_811	3	0.000368279	CALGDRSNNRIFF;CALMNQGGSAKLIF	TGTGCTCTGGGTGATCGGAGCAATAACAGAATCTTCTTT;TGTGCTCTGATGAATCAAGGAGGGTCTGCGAAGCTCATCTTT	TRAV6-6;TRAV12-3	;	TRAJ31;TRAJ57	TRAC;TRAC	CASSLLTGAYEQYF	TGTGCCAGCAGCCTATTGACTGGGGCGTATGAACAGTACTTC	TRBV3		TRBJ2-7	TRBC2	clonotype233
	clonotype311	clonotype311_consensus_716;clonotype311_consensus_715	2	0.000489356	CALGDWRASSSFSKLVF	TGTGCTCTGGGTGATTGGAGGGCATCCTCCTCCTTCAGCAAGCTGGTGTTT	TRAV6N-7		TRAJ50	TRAC	CASSQEGTGYAEQFF	TGTGCCAGCAGCCAAGAAGGGACTGGCTATGCTGAGCAGTTCTTC	TRBV5		TRBJ2-1	TRBC2	clonotype258	clonotype258_consensus_596;clonotype258_consensus_597;clonotype258_consensus_598;clonotype258_consensus_595	3	0.000380325	CALSPNYNQGKLIF;CAVSSYNQGKLIF;CSASPPDSNYQLIW	TGTGCTCTGAGTCCCAATTATAACCAGGGGAAGCTTATCTTT;TGTGCTGTGAGCTCTTATAACCAGGGGAAGCTTATCTTT;TGCTCAGCAAGCCCCCCGGATAGCAACTATCAGTTGATCTGG	TRAV12D-3;TRAV9D-3;TRAV5-1	;;	TRAJ23;TRAJ23;TRAJ33	TRAC;TRAC;TRAC	CASSIKWGSQNTLYF	TGTGCCAGCAGTATAAAGTGGGGTAGTCAAAACACCTTGTACTTT	TRBV19		TRBJ2-4	TRBC2	clonotype365	clonotype365_consensus_838;clonotype365_consensus_839;clonotype365_consensus_837	3	0.000368279	CALIPNYNQGKLIF;CAVIGNNRIFF	TGTGCTTTGATCCCGAATTATAACCAGGGGAAGCTTATCTTT;TGCGCAGTCATAGGCAATAACAGAATCTTCTTT	TRAV12-2;TRAV3D-3	;	TRAJ23;TRAJ31	TRAC;TRAC	CASSLQGQGNERLFF	TGTGCCAGCAGCTTACAGGGACAGGGGAACGAAAGATTATTTTTC	TRBV3	TRBD1	TRBJ1-4	TRBC1	clonotype234
	clonotype314	clonotype314_consensus_723;clonotype314_consensus_722	2	0.000489356	CALSELPGTGSNRLTF	TGTGCTCTGAGTGAACTACCAGGCACTGGGAGTAACAGGCTCACTTTT	TRAV6-7-DV9		TRAJ28	TRAC	CASSLASQNTLYF	TGTGCCAGCAGCTTAGCCAGTCAAAACACCTTGTACTTT	TRBV3		TRBJ2-4	TRBC2	clonotype260	clonotype260_consensus_602;clonotype260_consensus_601	3	0.000380325	CAASRYNQGKLIF	TGTGCAGCAAGCAGATATAACCAGGGGAAGCTTATCTTT	TRAV10N		TRAJ23	TRAC	CASGDGLENTLYF	TGTGCCAGCGGTGACGGACTGGAAAACACCTTGTACTTT	TRBV12-2+TRBV13-2		TRBJ2-4	TRBC2	clonotype368	clonotype368_consensus_846;clonotype368_consensus_845	3	0.000368279	CAADNYAQGLTF	TGTGCTGCAGATAACTATGCCCAGGGATTAACCTTC	TRAV5-4		TRAJ26	TRAC	CASSLLGVSAETLYF	TGTGCCAGCAGTCTCCTGGGGGTTAGTGCAGAAACGCTGTATTTT	TRBV26		TRBJ2-3	TRBC2	clonotype237
	clonotype317	clonotype317_consensus_731;clonotype317_consensus_729;clonotype317_consensus_730	2	0.000489356	CATGGVTGNTGKLIF	TGTGCTACAGGAGGGGTAACAGGCAATACCGGAAAACTCATCTTT	TRAV8D-2		TRAJ37	TRAC	CASSGTGAYEQYF;CASSLARGGTEVFF	TGTGCCAGCAGCGGGACAGGGGCCTATGAACAGTACTTC;TGTGCCAGCAGCTTAGCCAGGGGAGGTACAGAAGTCTTCTTT	TRBV5;TRBV3	TRBD1;	TRBJ2-7;TRBJ1-1	;TRBC1	clonotype265	clonotype265_consensus_613;clonotype265_consensus_612	3	0.000380325	CALSRGMGYKLTF	TGTGCTCTGAGTAGGGGCATGGGCTACAAACTTACCTTC	TRAV12D-1		TRAJ9	TRAC	CASGDAGGEYEQYF	TGTGCCAGCGGTGATGCTGGGGGGGAATATGAACAGTACTTC	TRBV12-2+TRBV13-2		TRBJ2-7	TRBC2	clonotype370	clonotype370_consensus_850;clonotype370_consensus_849	3	0.000368279	CAVRNYNQGKLIF	TGTGCTGTGAGGAATTATAACCAGGGGAAGCTTATCTTT	TRAV9D-3		TRAJ23	TRAC	CASSLDSHANTEVFF	TGTGCCAGCAGTTTGGACAGCCATGCAAACACAGAAGTCTTCTTT	TRBV15		TRBJ1-1	TRBC1	clonotype238
	clonotype320	clonotype320_consensus_738;clonotype320_consensus_737	2	0.000489356	CALGSNNRIFF	TGTGCCCTGGGGAGCAATAACAGAATCTTCTTT	TRAV8N-2		TRAJ31	TRAC	CASSLTGGGDTQYF	TGTGCCAGCAGTCTAACTGGGGGGGGGGACACCCAGTACTTT	TRBV15		TRBJ2-5	TRBC2	clonotype269	clonotype269_consensus_621;clonotype269_consensus_620	3	0.000380325	CVVGDRGSALGRLHF	TGTGTGGTGGGAGATAGAGGTTCAGCCTTAGGGAGGCTGCATTTT	TRAV11		TRAJ18	TRAC	CASGDPGQNSGNTLYF	TGTGCCAGCGGAGACCCGGGACAGAATTCTGGAAATACGCTCTATTTT	TRBV12-2+TRBV13-2		TRBJ1-3	TRBC1	clonotype373	clonotype373_consensus_857;clonotype373_consensus_855;clonotype373_consensus_856	3	0.000368279	CAVRNSNNRIFF	TGTGCTGTGAGGAATAGCAATAACAGAATCTTCTTT	TRAV9D-3		TRAJ31	TRAC	CASRGGQGPSAETLYF;CAWSLGQNTEVFF	TGTGCAAGCAGGGGGGGACAGGGCCCTAGTGCAGAAACGCTGTATTTT;TGTGCCTGGAGTCTGGGACAGAACACAGAAGTCTTCTTT	TRBV16;TRBV31	TRBD1;	TRBJ2-3;TRBJ1-1	TRBC2;TRBC1	clonotype242
	clonotype324	clonotype324_consensus_748;clonotype324_consensus_747	2	0.000489356	CALSVYNQGKLIF	TGTGCTTTGAGTGTTTATAACCAGGGGAAGCTTATCTTT	TRAV12D-2		TRAJ23	TRAC	CASSLGISGNTLYF	TGTGCCAGCAGTTTAGGAATATCTGGAAATACGCTCTATTTT	TRBV15		TRBJ1-3	TRBC1	clonotype273	clonotype273_consensus_629;clonotype273_consensus_628	3	0.000380325	CALIASSSFSKLVF	TGTGCTCTGATAGCATCCTCCTCCTTCAGCAAGCTGGTGTTT	TRAV9N-4		TRAJ50	TRAC	CAWSPEGYAEQFF	TGTGCCTGGAGCCCCGAGGGCTATGCTGAGCAGTTCTTC	TRBV31		TRBJ2-1	TRBC2	clonotype397	clonotype397_consensus_911;clonotype397_consensus_910	3	0.000368279	CAAGPVNTGNYKYVF	TGTGCTGCTGGGCCCGTTAATACAGGAAACTACAAATACGTCTTT	TRAV4-3		TRAJ40	TRAC	CASGAPGQYEQYF	TGTGCCAGCGGTGCCCCGGGACAGTATGAACAGTACTTC	TRBV12-2+TRBV13-2		TRBJ2-7	TRBC2	clonotype243
	clonotype325	clonotype325_consensus_750;clonotype325_consensus_749	2	0.000489356	CVSNNNAGAKLTF	TGTGTTTCGAATAATAATGCAGGTGCCAAGCTCACATTC	TRAV9-2		TRAJ39	TRAC	CASSRQEDTQYF	TGTGCCAGCAGCCGACAGGAAGACACCCAGTACTTT	TRBV19		TRBJ2-5	TRBC2	clonotype277	clonotype277_consensus_638;clonotype277_consensus_637	3	0.000380325	CALSDQGGRALIF	TGTGCTTTGAGTGATCAGGGAGGCAGAGCTCTGATATTT	TRAV12-2		TRAJ15	TRAC	CASSQEGTEVFF	TGTGCCAGCAGCCAAGAGGGCACAGAAGTCTTCTTT	TRBV5		TRBJ1-1	TRBC1	clonotype401	clonotype401_consensus_919;clonotype401_consensus_918	3	0.000368279	CALSGVRGSWQLIF	TGTGCTTTGAGTGGGGTGAGAGGCAGCTGGCAACTCATCTTT	TRAV12D-2		TRAJ22	TRAC	CASGDAKGGGVEQYF	TGTGCCAGCGGTGATGCGAAGGGGGGCGGGGTTGAACAGTACTTC	TRBV12-2+TRBV13-2	TRBD1	TRBJ2-7	TRBC2	clonotype253
	clonotype328	clonotype328_consensus_756;clonotype328_consensus_757;clonotype328_consensus_755	2	0.000489356	CAARGASSFSKLVF;CASNAGAKLTF	TGTGCAGCTAGGGGGGCCTCCTCCTTCAGCAAGCTGGTGTTT;TGTGCTTCTAATGCAGGTGCCAAGCTCACATTC	TRAV7-4;TRAV12-3	;	TRAJ50;TRAJ39	TRAC;TRAC	CASSLVGNTGQLYF	TGTGCAAGCAGCTTAGTGGGAAACACCGGGCAGCTCTACTTT	TRBV16		TRBJ2-2	TRBC2	clonotype278	clonotype278_consensus_640;clonotype278_consensus_641;clonotype278_consensus_639	3	0.000380325	CAMRPASSGSWQLIF;CVLGSADNKLTF	TGTGCTATGAGACCCGCATCTTCTGGCAGCTGGCAACTCATCTTT;TGTGTTCTGGGCTCCGCGGACAACAAACTCACTTTT	TRAV6-3;TRAV6D-5	;	TRAJ22;TRAJ11	TRAC;TRAC	CAWRDNNYAEQFF	TGTGCCTGGAGGGACAATAACTATGCTGAGCAGTTCTTC	TRBV31		TRBJ2-1	TRBC2	clonotype5	clonotype5_consensus_13;clonotype5_consensus_12	2	0.000245519	CAMAPGTQVVGQLTF	TGTGCTATGGCCCCGGGGACACAGGTTGTGGGGCAGCTCACTTTC	TRAV13N-1		TRAJ5	TRAC	CASSQGGGEQYF	TGTGCCAGCAGCCAAGGGGGGGGTGAACAGTACTTC	TRBV2		TRBJ2-7	TRBC2	clonotype254
	clonotype329	clonotype329_consensus_760;clonotype329_consensus_758;clonotype329_consensus_759	2	0.000489356	CAASRTGSGGKLTL	TGTGCAGCAAGCAGGACTGGCAGTGGTGGAAAACTCACTTTG	TRAV7D-2		TRAJ44	TRAC	CASSPGQRNTEVFF;CGARDWGGSYEQYF	TGTGCCAGCAGCCCGGGACAGCGAAACACAGAAGTCTTCTTT;TGTGGTGCCAGGGACTGGGGGGGCTCCTATGAACAGTACTTC	TRBV26;TRBV20	;TRBD2	TRBJ1-1;TRBJ2-7	TRBC1;TRBC2	clonotype279	clonotype279_consensus_643;clonotype279_consensus_642	3	0.000380325	CAASNYNQGKLIF	TGTGCAGCAAGCAATTATAACCAGGGGAAGCTTATCTTT	TRAV10		TRAJ23	TRAC	CGAREDNQDTQYF	TGTGGTGCTAGGGAGGACAACCAAGACACCCAGTACTTT	TRBV20		TRBJ2-5	TRBC2	clonotype6	clonotype6_consensus_15;clonotype6_consensus_14	2	0.000245519	CALIKGTGSKLSF	TGTGCTTTGATCAAAGGCACTGGGTCTAAGCTGTCATTT	TRAV12-2		TRAJ58	TRAC	CASSLRQGGAETLYF	TGTGCCAGCAGCTTAAGACAGGGAGGTGCAGAAACGCTGTATTTT	TRBV3		TRBJ2-3	TRBC2	clonotype259
	clonotype330	clonotype330_consensus_762;clonotype330_consensus_761	2	0.000489356	CALSPNSGTYQRF	TGTGCTCTGAGCCCCAATTCTGGGACTTACCAGAGGTTT	TRAV9N-4		TRAJ13	TRAC	CASSQRAGGLGEQYF	TGTGCCAGCAGCCAAAGGGCTGGGGGGTTGGGTGAACAGTACTTC	TRBV2		TRBJ2-7	TRBC2	clonotype282	clonotype282_consensus_649;clonotype282_consensus_650;clonotype282_consensus_648	3	0.000380325	CAASNNNAGAKLTF;CAMEDGNNNAPRF	TGTGCTGCATCGAATAATAATGCAGGTGCCAAGCTCACATTC;TGTGCTATGGAAGACGGTAACAACAATGCCCCACGATTT	TRAV4D-3;TRAV13N-4	;	TRAJ39;TRAJ43	TRAC;TRAC	CASSNWGGGEQYF	TGTGCCAGCAGCAACTGGGGGGGTGGTGAACAGTACTTC	TRBV19	TRBD2	TRBJ2-7	TRBC2	clonotype12	clonotype12_consensus_27;clonotype12_consensus_26	2	0.000245519	CAVNYGSSGNKLIF	TGCGCAGTCAATTATGGGAGCAGTGGCAACAAGCTCATCTTT	TRAV3D-3		TRAJ32	TRAC	CASSLARRSGNTLYF	TGTGCCAGCAGCTTAGCGCGCAGATCTGGAAATACGCTCTATTTT	TRBV3		TRBJ1-3	TRBC1	clonotype264
	clonotype331	clonotype331_consensus_764;clonotype331_consensus_763	2	0.000489356	CAVSGGGYKLTF	TGCGCAGTCAGTGGGGGGGGCTACAAACTTACCTTC	TRAV3D-3		TRAJ9	TRAC	CASSQEGTGDSDYTF	TGTGCCAGCAGCCAAGAAGGGACAGGGGACTCCGACTACACCTTC	TRBV2	TRBD1	TRBJ1-2	TRBC1	clonotype287	clonotype287_consensus_662;clonotype287_consensus_663;clonotype287_consensus_661	3	0.000380325	CAAGSWQLIF;CAVSGGPSSSGQKLVF	TGTGCAGCAGGCAGCTGGCAACTCATCTTT;TGCGCAGTCAGTGGGGGGCCTTCTTCAAGTGGCCAGAAGCTGGTTTTT	TRAV14D-3-DV8;TRAV3D-3	;	TRAJ22;TRAJ16	TRAC;TRAC	CASSQDGDRGQYF	TGTGCCAGCAGCCAAGATGGGGACAGGGGACAGTACTTC	TRBV5	TRBD1	TRBJ2-7	TRBC2	clonotype14	clonotype14_consensus_31;clonotype14_consensus_30	2	0.000245519	CATDPAGYQNFYF	TGTGCTACAGATCCGGCGGGTTACCAGAACTTCTATTTT	TRAV8D-2		TRAJ49	TRAC	CASSLRGRAEQFF	TGTGCCAGCAGTCTCAGGGGAAGGGCTGAGCAGTTCTTC	TRBV26		TRBJ2-1	TRBC2	clonotype265
	clonotype333	clonotype333_consensus_768;clonotype333_consensus_767	2	0.000489356	CAVSSQGTGSKLSF	TGTGCAGTGAGCAGCCAAGGCACTGGGTCTAAGCTGTCATTT	TRAV7-5		TRAJ58	TRAC	CASSWDWGNTGQLYF	TGTGCCAGCAGCTGGGACTGGGGTAACACCGGGCAGCTCTACTTT	TRBV10		TRBJ2-2	TRBC2	clonotype289	clonotype289_consensus_667;clonotype289_consensus_666	3	0.000380325	CALGDNTGANTGKLTF	TGTGCTCTGGGTGACAACACTGGAGCTAACACTGGAAAGCTCACGTTT	TRAV6-6		TRAJ52	TRAC	CASSGQVSGNTLYF	TGTGCCAGCAGCGGACAGGTTTCTGGAAATACGCTCTATTTT	TRBV5		TRBJ1-3	TRBC1	clonotype17	clonotype17_consensus_37;clonotype17_consensus_36	2	0.000245519	CALAMTNSAGNKLTF	TGTGCTTTGGCTATGACTAACAGTGCAGGGAACAAGCTAACTTTT	TRAV13-1		TRAJ17	TRAC	CASSPDWGDTGQLYF	TGTGCCAGCAGCCCCGACTGGGGGGACACCGGGCAGCTCTACTTT	TRBV3	TRBD2	TRBJ2-2	TRBC2	clonotype268
	clonotype334	clonotype334_consensus_770;clonotype334_consensus_769	2	0.000489356	CAARITGYQNFYF	TGTGCTGCAAGAATCACGGGTTACCAGAACTTCTATTTT	TRAV5-4		TRAJ49	TRAC	CASSLVGQGVEQYF	TGTGCCAGCAGCTTAGTGGGACAGGGGGTTGAACAGTACTTC	TRBV3	TRBD1	TRBJ2-7	TRBC2	clonotype291	clonotype291_consensus_672;clonotype291_consensus_671	3	0.000380325	CAADKTTNTGKLTF	TGTGCTGCTGATAAAACCACCAATACAGGCAAATTAACCTTT	TRAV4-4-DV10		TRAJ27	TRAC	CASSQDPDSYEQYF	TGTGCCAGCAGCCAAGACCCGGACAGCTATGAACAGTACTTC	TRBV5		TRBJ2-7	TRBC2	clonotype27	clonotype27_consensus_57;clonotype27_consensus_56	2	0.000245519	CAASNRAGNKLTF	TGTGCAGCAAGTAACCGTGCAGGGAACAAGCTAACTTTT	TRAV14D-2		TRAJ17	TRAC	CASSHDRDQDTQYF	TGTGCCAGCAGCCACGACAGGGACCAAGACACCCAGTACTTT	TRBV2		TRBJ2-5	TRBC2	clonotype269
	clonotype335	clonotype335_consensus_772;clonotype335_consensus_771	2	0.000489356	CAVPSGGNYKPTF	TGCGCAGTCCCCTCAGGAGGAAACTACAAACCTACGTTT	TRAV3D-3		TRAJ6	TRAC	CASSLEGAEDTQYF	TGTGCCAGCAGTTTAGAAGGGGCAGAAGACACCCAGTACTTT	TRBV15		TRBJ2-5	TRBC2	clonotype296	clonotype296_consensus_682;clonotype296_consensus_681	3	0.000380325	CAVIRGANTGKLTF	TGCGCAGTCATCCGTGGAGCTAACACTGGAAAGCTCACGTTT	TRAV3-3		TRAJ52	TRAC	CASSLEGDEQYF	TGTGCAAGCAGCTTAGAAGGGGATGAACAGTACTTC	TRBV16		TRBJ2-7	TRBC2	clonotype37	clonotype37_consensus_76;clonotype37_consensus_75	2	0.000245519	CALERNSGTYQRF	TGTGCTTTGGAACGCAATTCTGGGACTTACCAGAGGTTT	TRAV13-1		TRAJ13	TRAC	CASSDRGLETLYF	TGTGCCAGCAGTGATAGAGGGTTAGAAACGCTGTATTTT	TRBV13-1		TRBJ2-3	TRBC2	clonotype270
	clonotype337	clonotype337_consensus_776;clonotype337_consensus_775	2	0.000489356	CAGNTNTGKLTF	TGTGCGGGTAACACCAATACAGGCAAATTAACCTTT	TRAV6N-7		TRAJ27	TRAC	CASSADWSAETLYF	TGTGCCAGCAGCGCGGACTGGAGTGCAGAAACGCTGTATTTT	TRBV3		TRBJ2-3	TRBC2	clonotype298	clonotype298_consensus_686;clonotype298_consensus_685	3	0.000380325	CAMRDTNTGKLTF	TGTGCTATGAGAGACACCAATACAGGCAAATTAACCTTT	TRAV16N		TRAJ27	TRAC	CASSDVATNTGQLYF	TGTGCCAGCAGTGATGTGGCAACAAACACCGGGCAGCTCTACTTT	TRBV13-1		TRBJ2-2	TRBC2	clonotype66	clonotype66_consensus_134;clonotype66_consensus_133	2	0.000245519	CAASPSGGNYKPTF	TGTGCAGCAAGTCCCTCAGGAGGAAACTACAAACCTACGTTT	TRAV14N-3		TRAJ6	TRAC	CASSVQTGGSYPLYF	TGTGCCAGCAGTGTCCAGACTGGGGGGAGCTACCCCTTGTACTTT	TRBV13-1		TRBJ2-4	TRBC2	clonotype273
	clonotype339	clonotype339_consensus_780;clonotype339_consensus_779	2	0.000489356	CAVRELNSGGSNYKLTF	TGTGCTGTGAGGGAACTGAACAGTGGAGGCAGCAATTACAAACTGACATTT	TRAV9-4		TRAJ53	TRAC	CASSFTGESYEQYF	TGTGCCAGCAGCTTCACTGGGGAATCCTATGAACAGTACTTC	TRBV3		TRBJ2-7	TRBC2	clonotype300	clonotype300_consensus_690;clonotype300_consensus_689	3	0.000380325	CAMRELSGSFNKLTF	TGTGCTATGAGAGAATTATCTGGTAGCTTCAATAAGTTGACCTTT	TRAV16N		TRAJ4	TRAC	CGARVGLGGQDTQYF	TGTGGTGCTAGGGTCGGACTGGGGGGCCAAGACACCCAGTACTTT	TRBV20	TRBD2	TRBJ2-5	TRBC2	clonotype71	clonotype71_consensus_144;clonotype71_consensus_143	2	0.000245519	CALHTNAYKVIF	TGTGCTCTGCACACAAATGCTTACAAAGTCATCTTT	TRAV6-4		TRAJ30	TRAC	CGVGGAGNTLYF	TGTGGTGTCGGGGGCGCTGGAAATACGCTCTATTTT	TRBV20		TRBJ1-3	TRBC1	clonotype274
	clonotype343	clonotype343_consensus_788;clonotype343_consensus_787	2	0.000489356	CAASAGAGNTGKLIF	TGTGCAGCAAGTGCGGGGGCAGGCAATACCGGAAAACTCATCTTT	TRAV14-2		TRAJ37	TRAC	CASSQEDWGSSYEQYF	TGTGCCAGCAGCCAAGAAGACTGGGGGAGCTCCTATGAACAGTACTTC	TRBV5	TRBD2	TRBJ2-7	TRBC2	clonotype303	clonotype303_consensus_698;clonotype303_consensus_699;clonotype303_consensus_697	3	0.000380325	CALRPNQGGSAKLIF;CAVSGGGSNYKLTF	TGTGCTCTGAGGCCGAATCAAGGAGGGTCTGCGAAGCTCATCTTT;TGCGCAGTCAGTGGTGGAGGCAGCAATTACAAACTGACATTT	TRAV6-7-DV9;TRAV3-3	;	TRAJ57;TRAJ53	TRAC;TRAC	CASSLEGYEQYF	TGTGCAAGCAGCTTAGAGGGATATGAACAGTACTTC	TRBV16		TRBJ2-7	TRBC2	clonotype74	clonotype74_consensus_150;clonotype74_consensus_149	2	0.000245519	CILRATGGNNKLTF	TGTATCCTGAGGGCTACTGGAGGCAATAATAAGCTGACTTTT	TRAV21-DV12		TRAJ56	TRAC	CASSLVTRGTEVFF	TGTGCCAGCAGCTTAGTGACAAGGGGCACAGAAGTCTTCTTT	TRBV3	TRBD1	TRBJ1-1	TRBC1	clonotype276
	clonotype349	clonotype349_consensus_801;clonotype349_consensus_802;clonotype349_consensus_799;clonotype349_consensus_800	2	0.000489356	CAASAPPTSSGQKLVF;CVLGSLYNAGAKLTF	TGTGCAGCAAGTGCCCCCCCAACTTCAAGTGGCCAGAAGCTGGTTTTT;TGTGTTCTGGGGTCCCTCTATAATGCAGGTGCCAAGCTCACATTC	TRAV14D-3-DV8;TRAV6-2	;	TRAJ16;TRAJ39	TRAC;TRAC	CASRLRGESSYEQYF;CATAARYEQYF	TGTGCCAGCAGGCTCAGGGGGGAAAGCTCCTATGAACAGTACTTC;TGTGCCACCGCCGCCAGGTATGAACAGTACTTC	TRBV15;TRBV26	TRBD1;	TRBJ2-7;TRBJ2-7	TRBC2;TRBC2	clonotype305	clonotype305_consensus_703;clonotype305_consensus_704;clonotype305_consensus_702	3	0.000380325	CAANSNYQLIW;CAVSATSSGQKLVF	TGTGCTGCAAATAGCAACTATCAGTTGATCTGG;TGTGCTGTGAGCGCTACTTCAAGTGGCCAGAAGCTGGTTTTT	TRAV5-4;TRAV9-4	;	TRAJ33;TRAJ16	TRAC;TRAC	CASSDGTPSSYEQYF	TGTGCCAGCAGTGATGGGACACCAAGCTCCTATGAACAGTACTTC	TRBV13-3		TRBJ2-7	TRBC2	clonotype91	clonotype91_consensus_187;clonotype91_consensus_186	2	0.000245519	CAVSMRGNYKYVF	TGTGCAGTGAGCATGAGGGGAAACTACAAATACGTCTTT	TRAV7D-5		TRAJ40	TRAC	CASSLGQNTLYF	TGTGCCAGCAGCTTAGGTCAAAACACCTTGTACTTT	TRBV3		TRBJ2-4	TRBC2	clonotype287
	clonotype350	clonotype350_consensus_804;clonotype350_consensus_803	2	0.000489356	CALGDRGNMGYKLTF	TGTGCTCTGGGTGATCGAGGCAACATGGGCTACAAACTTACCTTC	TRAV6-6		TRAJ9	TRAC	CSSSQSGDSSYEQYF	TGCTCCAGCAGTCAATCAGGGGACAGCTCCTATGAACAGTACTTC	TRBV23		TRBJ2-7	TRBC2	clonotype311	clonotype311_consensus_718;clonotype311_consensus_717	3	0.000380325	CALSAVTGSGGKLTL	TGTGCTCTGAGTGCGGTTACTGGCAGTGGTGGAAAACTCACTTTG	TRAV6-5		TRAJ44	TRAC	CSSSQASYAEQFF	TGCTCCAGCAGTCAAGCGTCCTATGCTGAGCAGTTCTTC	TRBV23		TRBJ2-1	TRBC2	clonotype236	clonotype236_consensus_537;clonotype236_consensus_536	2	0.000245519	CAIDLGGNNKLTF	TGTGCTATAGATCTTGGAGGCAATAATAAGCTGACTTTT	TRAV13D-2		TRAJ56	TRAC	CASSDSYEQYF	TGTGCCAGCAGTGATTCGTATGAACAGTACTTC	TRBV13-1		TRBJ2-7	TRBC2	clonotype288
	clonotype353	clonotype353_consensus_810;clonotype353_consensus_809	2	0.000489356	CAAEGDQGGRALIF	TGTGCTGCTGAGGGGGACCAGGGAGGCAGAGCTCTGATATTT	TRAV4D-4		TRAJ15	TRAC	CASSRGLGSSYEQYF	TGTGCCAGCAGTCGTGGACTGGGGAGCTCCTATGAACAGTACTTC	TRBV26		TRBJ2-7	TRBC2	clonotype313	clonotype313_consensus_722;clonotype313_consensus_721	3	0.000380325	CAVEGQVVGQLTF	TGCGCAGTCGAGGGACAGGTTGTGGGGCAGCTCACTTTC	TRAV3-1		TRAJ5	TRAC	CASSIAGGASYEQYF	TGTGCCAGCAGTATAGCTGGGGGGGCCTCCTATGAACAGTACTTC	TRBV19		TRBJ2-7	TRBC2	clonotype240	clonotype240_consensus_545;clonotype240_consensus_544	2	0.000245519	CALEQNGNNRIFF	TGTGCTTTGGAACAGAACGGCAATAACAGAATCTTCTTT	TRAV13-1		TRAJ31	TRAC	CGARDIVRGQNTLYF	TGTGGTGCTAGGGATATCGTGAGGGGTCAAAACACCTTGTACTTT	TRBV20		TRBJ2-4	TRBC2	clonotype289
	clonotype359	clonotype359_consensus_826;clonotype359_consensus_825	2	0.000489356	CAVSSNYNQGKLIF	TGCGCAGTCAGTTCCAATTATAACCAGGGGAAGCTTATCTTT	TRAV3D-3		TRAJ23	TRAC	CASSSTGNNYAEQFF	TGTGCAAGCAGCTCCACTGGGAATAACTATGCTGAGCAGTTCTTC	TRBV16		TRBJ2-1	TRBC2	clonotype317	clonotype317_consensus_733;clonotype317_consensus_732	3	0.000380325	CAMEHNNAGAKLTF	TGTGCTATGGAACATAATAATGCAGGTGCCAAGCTCACATTC	TRAV13D-1		TRAJ39	TRAC	CASSLENSGNTLYF	TGTGCAAGCAGCTTAGAGAATTCTGGAAATACGCTCTATTTT	TRBV16		TRBJ1-3	TRBC1	clonotype253	clonotype253_consensus_574;clonotype253_consensus_573	2	0.000245519	CAAGASSGSWQLIF	TGTGCTGCTGGGGCATCTTCTGGCAGCTGGCAACTCATCTTT	TRAV4-3		TRAJ22	TRAC	CASSPGTISNERLFF	TGTGCCAGCAGCCCCGGGACAATTTCCAACGAAAGATTATTTTTC	TRBV5		TRBJ1-4	TRBC1	clonotype294
	clonotype361	clonotype361_consensus_831;clonotype361_consensus_829;clonotype361_consensus_830	2	0.000489356	CAASFMGYKLTF	TGTGCAGCAAGTTTCATGGGCTACAAACTTACCTTC	TRAV14D-3-DV8		TRAJ9	TRAC	CASSLFGGRSTEVFF;CSSRDTNSDYTF	TGTGCCAGCAGTCTGTTCGGGGGGCGCAGTACAGAAGTCTTCTTT;TGTAGTTCCCGGGACACAAACTCCGACTACACCTTC	TRBV26;TRBV30	;	TRBJ1-1;TRBJ1-2	TRBC1;TRBC1	clonotype320	clonotype320_consensus_739;clonotype320_consensus_738	3	0.000380325	CALVQSNYNVLYF	TGTGCTCTGGTCCAGTCTAATTACAACGTGCTTTACTTC	TRAV6-6		TRAJ21	TRAC	CASSLSGSRGERLFF	TGTGCTAGCAGTTTATCGGGGTCTAGGGGCGAAAGATTATTTTTC	TRBV29		TRBJ1-4	TRBC1	clonotype256	clonotype256_consensus_580;clonotype256_consensus_579	2	0.000245519	CSSMDYANKMIF	TGTTCCTCCATGGACTATGCAAACAAGATGATCTTT	TRAV7-6		TRAJ47	TRAC	CASSPPGTGGWEQYF	TGTGCCAGCAGCCCTCCCGGGACAGGGGGGTGGGAACAGTACTTC	TRBV5	TRBD1	TRBJ2-7	TRBC2	clonotype295
	clonotype363	clonotype363_consensus_836;clonotype363_consensus_837;clonotype363_consensus_835	2	0.000489356	CALGNSNNRIFF;CVLAPSNYNVLYF	TGTGCTTTGGGAAATAGCAATAACAGAATCTTCTTT;TGTGTTCTGGCCCCGTCTAATTACAACGTGCTTTACTTC	TRAV13-1;TRAV6D-5	;	TRAJ31;TRAJ21	TRAC;TRAC	CASSIGSSAETLYF	TGTGCCAGCAGTATCGGATCTAGTGCAGAAACGCTGTATTTT	TRBV19		TRBJ2-3	TRBC2	clonotype322	clonotype322_consensus_744;clonotype322_consensus_745;clonotype322_consensus_743	3	0.000380325	CAMREGRGQGGRALIF;CAVSETSSGQKLVF	TGTGCTATGAGAGAGGGTCGGGGGCAGGGAGGCAGAGCTCTGATATTT;TGCGCAGTCAGTGAAACTTCAAGTGGCCAGAAGCTGGTTTTT	TRAV16N;TRAV3D-3	;	TRAJ15;TRAJ16	TRAC;TRAC	CASSQDWESQNTLYF	TGTGCCAGCAGCCAAGACTGGGAGAGTCAAAACACCTTGTACTTT	TRBV2		TRBJ2-4	TRBC2	clonotype274	clonotype274_consensus_621;clonotype274_consensus_620	2	0.000245519	CAVSAKGGRALIF	TGTGCTGTGAGCGCGAAGGGAGGCAGAGCTCTGATATTT	TRAV9D-1		TRAJ15	TRAC	CASSLGDRTNERLFF	TGTGCCAGCAGTTTAGGGGACAGAACCAACGAAAGATTATTTTTC	TRBV15		TRBJ1-4	TRBC1	clonotype297
	clonotype367	clonotype367_consensus_847;clonotype367_consensus_846	2	0.000489356	CVLSAHGGSALGRLHF	TGTGTTTTGAGCGCGCATGGAGGTTCAGCCTTAGGGAGGCTGCATTTT	TRAV9-2		TRAJ18	TRAC	CASSALGDGAEQFF	TGTGCCAGCAGTGCCCTGGGGGATGGGGCTGAGCAGTTCTTC	TRBV19	TRBD1	TRBJ2-1	TRBC2	clonotype329	clonotype329_consensus_761;clonotype329_consensus_762;clonotype329_consensus_760	3	0.000380325	CAARMGTNAYKVIF;CAVSPSSNNRIFF	TGTGCAGCAAGGATGGGCACAAATGCTTACAAAGTCATCTTT;TGCGCAGTCAGCCCCTCTAGCAATAACAGAATCTTCTTT	TRAV14D-1;TRAV3D-3	;	TRAJ30;TRAJ31	TRAC;TRAC	CSSSQSADSGNTLYF	TGCTCCAGCAGTCAATCGGCAGATTCTGGAAATACGCTCTATTTT	TRBV23		TRBJ1-3	TRBC1	clonotype277	clonotype277_consensus_627;clonotype277_consensus_626	2	0.000245519	CAVSGGNEKITF	TGTGCTGTGAGCGGCGGAAATGAGAAAATAACTTTT	TRAV9-1		TRAJ48	TRAC	CTCSLGLGGDKQYF	TGCACCTGCAGTCTGGGACTGGGGGGGGACAAGCAGTACTTT	TRBV1	TRBD2	TRBJ2-5	TRBC2	clonotype298
	clonotype368	clonotype368_consensus_849;clonotype368_consensus_848	2	0.000489356	CALGDLTNYNVLYF	TGTGCTCTGGGTGATCTGACTAATTACAACGTGCTTTACTTC	TRAV6N-7		TRAJ21	TRAC	CASSITLGEGEQYF	TGTGCCAGCAGTATTACACTGGGGGAGGGAGAACAGTACTTC	TRBV19		TRBJ2-7	TRBC2	clonotype333	clonotype333_consensus_771;clonotype333_consensus_770	3	0.000380325	CALELGSNYQLIW	TGTGCTTTGGAACTGGGAAGCAACTATCAGTTGATCTGG	TRAV13-1		TRAJ33	TRAC	CASSPGFNQDTQYF	TGTGCCAGCAGTCCGGGGTTTAACCAAGACACCCAGTACTTT	TRBV19		TRBJ2-5	TRBC2	clonotype278	clonotype278_consensus_629;clonotype278_consensus_628	2	0.000245519	CAASMDYSNNRLTL	TGTGCAGCAAGCATGGACTACAGCAACAACAGACTTACTTTG	TRAV10N		TRAJ7	TRAC	CASSLEGGSQNTLYF	TGTGCAAGCAGCTTAGAAGGGGGGAGTCAAAACACCTTGTACTTT	TRBV16		TRBJ2-4	TRBC2	clonotype307
	clonotype370	clonotype370_consensus_853;clonotype370_consensus_854;clonotype370_consensus_852	2	0.000489356	CAAESSNTNKVVF;CAASVNSGTYQRF	TGTGCTGCTGAGAGTTCCAATACCAACAAAGTCGTCTTT;TGTGCAGCAAGTGTAAATTCTGGGACTTACCAGAGGTTT	TRAV4D-4;TRAV14D-2	;	TRAJ34;TRAJ13	TRAC;TRAC	CASSILGGSAETLYF	TGTGCCAGCAGTATTCTGGGGGGTAGTGCAGAAACGCTGTATTTT	TRBV19		TRBJ2-3	TRBC2	clonotype334	clonotype334_consensus_773;clonotype334_consensus_772	3	0.000380325	CAAEESNTGKLTF	TGTGCTGCTGAGGAGAGCAATACAGGCAAATTAACCTTT	TRAV4D-3		TRAJ27	TRAC	CASSFYWGNNYAEQFF	TGTGCAAGCAGCTTCTACTGGGGCAATAACTATGCTGAGCAGTTCTTC	TRBV16		TRBJ2-1	TRBC2	clonotype283	clonotype283_consensus_641;clonotype283_consensus_640	2	0.000245519	CALRSYNQGKLIF	TGTGCTTTGCGGAGTTATAACCAGGGGAAGCTTATCTTT	TRAV12D-2		TRAJ23	TRAC	CASGDWGVYAEQFF	TGTGCCAGCGGTGACTGGGGGGTCTATGCTGAGCAGTTCTTC	TRBV12-2+TRBV13-2	TRBD2	TRBJ2-1	TRBC2	clonotype308
	clonotype371	clonotype371_consensus_856;clonotype371_consensus_855	2	0.000489356	CALGVTGSGGKLTL	TGTGCTTTGGGCGTTACTGGCAGTGGTGGAAAACTCACTTTG	TRAV13-1		TRAJ44	TRAC	CASSIKGTVNTEVFF	TGTGCCAGCAGTATAAAAGGGACAGTAAACACAGAAGTCTTCTTT	TRBV19		TRBJ1-1	TRBC1	clonotype341	clonotype341_consensus_788;clonotype341_consensus_787	3	0.000380325	CAVSPMTNSAGNKLTF	TGCGCAGTCAGCCCTATGACTAACAGTGCAGGGAACAAGCTAACTTTT	TRAV3-1		TRAJ17	TRAC	CAWSLSSYEQYF	TGTGCCTGGAGTCTGAGCTCCTATGAACAGTACTTC	TRBV31		TRBJ2-7	TRBC2	clonotype287	clonotype287_consensus_649;clonotype287_consensus_648	2	0.000245519	CAKGYQNFYF	TGTGCTAAGGGTTACCAGAACTTCTATTTT	TRAV8-1		TRAJ49	TRAC	CTCSAEWGNYAEQFF	TGCACCTGCAGTGCAGAATGGGGGAACTATGCTGAGCAGTTCTTC	TRBV1		TRBJ2-1	TRBC2	clonotype311
	clonotype372	clonotype372_consensus_858;clonotype372_consensus_857	2	0.000489356	CALSSNYNVLYF	TGTGCTTTGAGTTCTAATTACAACGTGCTTTACTTC	TRAV12D-2		TRAJ21	TRAC	CASSILLGAQDTQYF	TGTGCCAGCAGTATACTCCTGGGGGCCCAAGACACCCAGTACTTT	TRBV19		TRBJ2-5	TRBC2	clonotype364	clonotype364_consensus_844;clonotype364_consensus_843	3	0.000380325	CAVSETNAYKVIF	TGCGCAGTCAGTGAGACAAATGCTTACAAAGTCATCTTT	TRAV3D-3		TRAJ30	TRAC	CASGDAAGGPGQLYF	TGTGCCAGCGGTGATGCAGCTGGGGGGCCCGGGCAGCTCTACTTT	TRBV12-2+TRBV13-2		TRBJ2-2	TRBC2	clonotype290	clonotype290_consensus_655;clonotype290_consensus_654	2	0.000245519	CVLRSNTNKVVF	TGTGTTTTGAGGTCCAATACCAACAAAGTCGTCTTT	TRAV9-2		TRAJ34	TRAC	CASSGTYAEQFF	TGTGCCAGCAGTGGGACTTATGCTGAGCAGTTCTTC	TRBV13-1		TRBJ2-1	TRBC2	clonotype312
	clonotype374	clonotype374_consensus_863;clonotype374_consensus_862	2	0.000489356	CALSMPGGYKVVF	TGTGCTCTGAGCATGCCTGGAGGCTATAAAGTGGTCTTT	TRAV9N-4		TRAJ12	TRAC	CASSIGQGDTGQLYF	TGTGCCAGCAGTATAGGACAGGGCGACACCGGGCAGCTCTACTTT	TRBV19	TRBD1	TRBJ2-2	TRBC2	clonotype366	clonotype366_consensus_848;clonotype366_consensus_847	3	0.000380325	CALGNYNQGKLIF	TGTGCTCTGGGGAATTATAACCAGGGGAAGCTTATCTTT	TRAV6N-7		TRAJ23	TRAC	CASGDAMGGPYEQYF	TGTGCCAGCGGTGATGCAATGGGGGGCCCTTATGAACAGTACTTC	TRBV12-2+TRBV13-2		TRBJ2-7	TRBC2	clonotype291	clonotype291_consensus_657;clonotype291_consensus_658;clonotype291_consensus_656	2	0.000245519	CAGPMDYANKMIF;CAVSSYSNTNKVVF	TGTGCAGGGCCCATGGACTATGCAAACAAGATGATCTTT;TGTGCTGTGAGCTCTTATTCCAATACCAACAAAGTCGTCTTT	TRAV7-6;TRAV9-4	;	TRAJ47;TRAJ34	TRAC;TRAC	CGAGEGIYEQYF	TGTGGTGCAGGGGAGGGGATCTATGAACAGTACTTC	TRBV20		TRBJ2-7	TRBC2	clonotype316
	clonotype375	clonotype375_consensus_865;clonotype375_consensus_864	2	0.000489356	CALSPSNYNVLYF	TGTGCTTTGAGTCCTTCTAATTACAACGTGCTTTACTTC	TRAV12-2		TRAJ21	TRAC	CASSLEGWGGSQNTLYF	TGTGCAAGCAGCTTAGAAGGCTGGGGGGGAAGTCAAAACACCTTGTACTTT	TRBV16		TRBJ2-4	TRBC2	clonotype368	clonotype368_consensus_852;clonotype368_consensus_851	3	0.000380325	CAATLQQGTGSKLSF	TGTGCAGCAACCCTGCAGCAAGGCACTGGGTCTAAGCTGTCATTT	TRAV14-3		TRAJ58	TRAC	CASSLEGWNTGQLYF	TGTGCCAGCTCTCTGGAGGGGTGGAACACCGGGCAGCTCTACTTT	TRBV12-2		TRBJ2-2	TRBC2	clonotype293	clonotype293_consensus_663;clonotype293_consensus_664;clonotype293_consensus_662	2	0.000245519	CAAESNTGYQNFYF;CAATHTGANTGKLTF	TGTGCTGCTGAGTCGAACACGGGTTACCAGAACTTCTATTTT;TGTGCTGCAACCCACACTGGAGCTAACACTGGAAAGCTCACGTTT	TRAV4-4-DV10;TRAV5-4	;	TRAJ49;TRAJ52	TRAC;TRAC	CASSPDRNTLYF	TGTGCCAGCAGCCCTGACAGAAACACCTTGTACTTT	TRBV5		TRBJ2-4	TRBC2	clonotype319
	clonotype376	clonotype376_consensus_867;clonotype376_consensus_866	2	0.000489356	CAVSPYNNAGAKLTF	TGTGCTGTGAGCCCCTATAATAATGCAGGTGCCAAGCTCACATTC	TRAV9-1		TRAJ39	TRAC	CASSFRDWGYNYAEQFF	TGTGCAAGCAGCTTCCGGGACTGGGGCTATAACTATGCTGAGCAGTTCTTC	TRBV16		TRBJ2-1	TRBC2	clonotype3	clonotype3_consensus_7;clonotype3_consensus_8;clonotype3_consensus_6	2	0.00025355	CAGGYQNFYF;CAVNTGYQNFYF	TGTGCTGGGGGTTACCAGAACTTCTATTTT;TGTGCTGTCAACACGGGTTACCAGAACTTCTATTTT	TRAV12-1;TRAV4-4-DV10	;	TRAJ49;TRAJ49	TRAC;TRAC	CASSPGTGGYTQYF	TGTGCTAGCAGTCCCGGGACTGGGGGGTACACCCAGTACTTT	TRBV29		TRBJ2-5	TRBC2	clonotype301	clonotype301_consensus_683;clonotype301_consensus_682	2	0.000245519	CAIDPLGAGNKLTF	TGTGCTATAGATCCCCTGGGTGCAGGGAACAAGCTAACTTTT	TRAV13D-2		TRAJ17	TRAC	CSSSPQTSYEQYF	TGCTCCAGCAGTCCCCAGACCTCCTATGAACAGTACTTC	TRBV23		TRBJ2-7	TRBC2	clonotype322
	clonotype378	clonotype378_consensus_872;clonotype378_consensus_871	2	0.000489356	CAANPANSGTYQRF	TGTGCAGCAAACCCTGCAAATTCTGGGACTTACCAGAGGTTT	TRAV10		TRAJ13	TRAC	CASSMGQISGNTLYF	TGTGCCAGCAGTATGGGACAGATTTCTGGAAATACGCTCTATTTT	TRBV19		TRBJ1-3	TRBC1	clonotype8	clonotype8_consensus_19;clonotype8_consensus_18	2	0.00025355	CAADRGSALGRLHF	TGTGCAGCCGATAGAGGTTCAGCCTTAGGGAGGCTGCATTTT	TRAV7D-2		TRAJ18	TRAC	CASSDRGNTLYF	TGTGCCAGCAGTGATCGGGGAAATACGCTCTATTTT	TRBV13-1		TRBJ1-3	TRBC1	clonotype316	clonotype316_consensus_722;clonotype316_consensus_721	2	0.000245519	CAVSASGYQNFYF	TGTGCAGTGAGCGCCTCGGGTTACCAGAACTTCTATTTT	TRAV7-5		TRAJ49	TRAC	CASSRQFSETLYF	TGTGCCAGCAGCCGCCAGTTTTCAGAAACGCTGTATTTT	TRBV10		TRBJ2-3	TRBC2	clonotype323
	clonotype379	clonotype379_consensus_874;clonotype379_consensus_873	2	0.000489356	CSARHNTGNYKYVF	TGCTCAGCAAGGCATAATACAGGAAACTACAAATACGTCTTT	TRAV5-1		TRAJ40	TRAC	CASSLPGGAQNTLYF	TGTGCCAGCAGTCTCCCGGGGGGCGCGCAAAACACCTTGTACTTT	TRBV19		TRBJ2-4	TRBC2	clonotype13	clonotype13_consensus_29;clonotype13_consensus_28	2	0.00025355	CALSEVNSGTYQRF	TGTGCTCTGAGTGAAGTAAATTCTGGGACTTACCAGAGGTTT	TRAV12D-3		TRAJ13	TRAC	CASSGTITEVFF	TGTGCCAGCAGTGGGACAATCACAGAAGTCTTCTTT	TRBV13-3		TRBJ1-1	TRBC1	clonotype318	clonotype318_consensus_727;clonotype318_consensus_726	2	0.000245519	CALTRTQVVGQLTF	TGTGCTTTGACCCGGACACAGGTTGTGGGGCAGCTCACTTTC	TRAV12D-2		TRAJ5	TRAC	CASSFWGGEQYF	TGTGCCAGCAGTTTCTGGGGGGGGGAACAGTACTTC	TRBV14		TRBJ2-7	TRBC2	clonotype326
	clonotype382	clonotype382_consensus_880;clonotype382_consensus_879	2	0.000489356	CAARSNYNVLYF	TGTGCAGCAAGGTCTAATTACAACGTGCTTTACTTC	TRAV14N-3		TRAJ21	TRAC	CASSDGQISNERLFF	TGTGCCAGCAGTGATGGGCAGATTTCCAACGAAAGATTATTTTTC	TRBV13-3		TRBJ1-4	TRBC1	clonotype21	clonotype21_consensus_47;clonotype21_consensus_46	2	0.00025355	CAMREALDSNYQLIW	TGTGCTATGAGAGAGGCCTTGGATAGCAACTATCAGTTGATCTGG	TRAV16		TRAJ33	TRAC	CASSLPGATGNTLYF	TGTGCCAGCTCTCTCCCGGGGGCGACTGGAAATACGCTCTATTTT	TRBV12-1		TRBJ1-3	TRBC1	clonotype330	clonotype330_consensus_755;clonotype330_consensus_756;clonotype330_consensus_754	2	0.000245519	CALTGANTGKLTF;CAMRDTGNYKYVF	TGTGCTCTGACTGGAGCTAACACTGGAAAGCTCACGTTT;TGTGCTATGAGAGATACAGGAAACTACAAATACGTCTTT	TRAV6-5;TRAV6-3	;	TRAJ52;TRAJ40	TRAC;TRAC	CASSQDQDSYSPLYF	TGTGCCAGCAGCCAAGATCAGGACAGTTATTCGCCCCTCTACTTT	TRBV5		TRBJ1-6	TRBC1	clonotype327
	clonotype384	clonotype384_consensus_884;clonotype384_consensus_883	2	0.000489356	CAASPYQGGRALIF	TGTGCAGCAAGTCCCTACCAGGGAGGCAGAGCTCTGATATTT	TRAV14N-3		TRAJ15	TRAC	CASGTGGNQAPLF	TGTGCCAGCGGAACAGGGGGGAACCAGGCTCCGCTTTTT	TRBV12-2+TRBV13-2	TRBD1	TRBJ1-5	TRBC1	clonotype109	clonotype109_consensus_244;clonotype109_consensus_243	2	0.00025355	CALRRGSSGNKLIF	TGTGCTCTGAGGAGGGGGAGCAGTGGCAACAAGCTCATCTTT	TRAV12-1		TRAJ32	TRAC	CASSEGYNNQAPLF	TGTGCCAGCAGTGAAGGTTATAACAACCAGGCTCCGCTTTTT	TRBV13-3		TRBJ1-5	TRBC1	clonotype336	clonotype336_consensus_769;clonotype336_consensus_768	2	0.000245519	CALSDQGGSAKLIF	TGTGCTCTGAGTGATCAAGGAGGGTCTGCGAAGCTCATCTTT	TRAV12-3		TRAJ57	TRAC	CASSLSRETEVFF	TGTGCCAGCAGTCTGTCGAGGGAGACAGAAGTCTTCTTT	TRBV26		TRBJ1-1	TRBC1	clonotype330
	clonotype388	clonotype388_consensus_892;clonotype388_consensus_891	2	0.000489356	CALSDQNTGNYKYVF	TGTGCTCTGAGTGATCAGAATACAGGAAACTACAAATACGTCTTT	TRAV6-7-DV9		TRAJ40	TRAC	CASGERDTRLFF	TGTGCCAGCGGTGAGCGGGACACAAGATTATTTTTC	TRBV12-2+TRBV13-2		TRBJ1-4	TRBC1	clonotype118	clonotype118_consensus_266;clonotype118_consensus_267;clonotype118_consensus_265	2	0.00025355	CALSDPVGDNSKLIW;CAVNSNNRIFF	TGTGCTTTGAGTGATCCTGTTGGTGACAACAGTAAGCTGATTTGG;TGTGCTGTTAATAGCAATAACAGAATCTTCTTT	TRAV12-2;TRAV4-2	;	TRAJ38;TRAJ31	TRAC;TRAC	CGASQSGNTLYF	TGTGGTGCTAGTCAATCTGGAAATACGCTCTATTTT	TRBV20		TRBJ1-3	TRBC1	clonotype339	clonotype339_consensus_777;clonotype339_consensus_776	2	0.000245519	CAVRPNSAGNKLTF	TGTGCTGTGAGGCCTAACAGTGCAGGGAACAAGCTAACTTTT	TRAV9D-1		TRAJ17	TRAC	CASSPTGSSYEQYF	TGTGCCAGCAGCCCCACTGGTAGCTCCTATGAACAGTACTTC	TRBV3		TRBJ2-7	TRBC2	clonotype334
	clonotype394	clonotype394_consensus_906;clonotype394_consensus_904;clonotype394_consensus_905	2	0.000489356	CAMREDNNNAPRF	TGTGCTATGAGAGAAGATAACAACAATGCCCCACGATTT	TRAV16N		TRAJ43	TRAC	CASGAEDNQAPLF;CASRDRDANTEVFF	TGTGCCAGCGGTGCAGAGGACAACCAGGCTCCGCTTTTT;TGTGCCAGCAGGGACAGGGATGCAAACACAGAAGTCTTCTTT	TRBV12-2+TRBV13-2;TRBV13-1	;TRBD1	TRBJ1-5;TRBJ1-1	TRBC1;TRBC1	clonotype137	clonotype137_consensus_314;clonotype137_consensus_315;clonotype137_consensus_313	2	0.00025355	CAASGSWQLIF;CAVSPTTASLGKLQF	TGTGCAGCTTCTGGCAGCTGGCAACTCATCTTT;TGTGCAGTGAGCCCGACAACTGCCAGTTTGGGGAAACTGCAGTTT	TRAV14N-3;TRAV7D-5	;	TRAJ22;TRAJ24	TRAC;TRAC	CASSQDSDQAPLF	TGTGCCAGCAGCCAAGACAGTGACCAGGCTCCGCTTTTT	TRBV5		TRBJ1-5	TRBC1	clonotype341	clonotype341_consensus_781;clonotype341_consensus_780	2	0.000245519	CALRQGSNNRIFF	TGTGCTCTGAGGCAGGGGAGCAATAACAGAATCTTCTTT	TRAV6-5		TRAJ31	TRAC	CASSWDNSAETLYF	TGTGCCAGCAGCTGGGACAATAGTGCAGAAACGCTGTATTTT	TRBV3		TRBJ2-3	TRBC2	clonotype337
	clonotype397	clonotype397_consensus_912;clonotype397_consensus_911	2	0.000489356	CATDITGNTGKLIF	TGTGCTACTGACATAACAGGCAATACCGGAAAACTCATCTTT	TRAV8N-2		TRAJ37	TRAC	CASGYSSSAETLYF	TGTGCCAGCGGATACAGCTCTAGTGCAGAAACGCTGTATTTT	TRBV12-2+TRBV13-2		TRBJ2-3	TRBC2	clonotype150	clonotype150_consensus_346;clonotype150_consensus_347;clonotype150_consensus_345	2	0.00025355	CAVSMNYGSSGNKLIF;CVLGDSIQTGFASALTF	TGCGCAGTCAGCATGAATTATGGGAGCAGTGGCAACAAGCTCATCTTT;TGTGTTCTGGGTGATAGCATCCAGACAGGCTTTGCAAGTGCGCTGACATTT	TRAV3-3;TRAV6-2	;	TRAJ32;TRAJ35	TRAC;TRAC	CAWSQGHFYEQYF	TGTGCCTGGAGCCAGGGACACTTCTATGAACAGTACTTC	TRBV31		TRBJ2-7	TRBC2	clonotype342	clonotype342_consensus_783;clonotype342_consensus_782	2	0.000245519	CALIDYSNNRLTL	TGTGCTCTGATCGACTACAGCAACAACAGACTTACTTTG	TRAV12D-3		TRAJ7	TRAC	CASSLEGDQNTLYF	TGTGCAAGCAGCTTAGAGGGTGATCAAAACACCTTGTACTTT	TRBV16		TRBJ2-4	TRBC2	clonotype341
	clonotype401	clonotype401_consensus_922;clonotype401_consensus_921	2	0.000489356	CAVRGTGNTGKLIF	TGTGCTGTGAGGGGAACAGGCAATACCGGAAAACTCATCTTT	TRAV9-4		TRAJ37	TRAC	CASGVDRSSYEQYF	TGTGCCAGCGGTGTGGACAGGAGCTCCTATGAACAGTACTTC	TRBV12-2+TRBV13-2		TRBJ2-7	TRBC2	clonotype152	clonotype152_consensus_352;clonotype152_consensus_351	2	0.00025355	CAVRNNNNAPRF	TGTGCAGTGAGAAATAACAACAATGCCCCACGATTT	TRAV7-6		TRAJ43	TRAC	CGAGTGVNTGQLYF	TGTGGTGCCGGGACTGGGGTAAACACCGGGCAGCTCTACTTT	TRBV20		TRBJ2-2	TRBC2	clonotype343	clonotype343_consensus_785;clonotype343_consensus_784	2	0.000245519	CARGGNNRIFF	TGTGCCAGGGGGGGCAATAACAGAATCTTCTTT	TRAV13D-2		TRAJ31	TRAC	CASSFSGGQDTQYF	TGTGCCAGCAGCTTCTCAGGGGGCCAAGACACCCAGTACTTT	TRBV3		TRBJ2-5	TRBC2	clonotype343
	clonotype403	clonotype403_consensus_926;clonotype403_consensus_925	2	0.000489356	CAVSARSSNNRIFF	TGCGCAGTCAGTGCACGGAGTAGCAATAACAGAATCTTCTTT	TRAV3-1		TRAJ31	TRAC	CASGDRQGAGEQYF	TGTGCCAGCGGTGATCGACAGGGGGCAGGAGAACAGTACTTC	TRBV12-2+TRBV13-2	TRBD1	TRBJ2-7	TRBC2	clonotype155	clonotype155_consensus_358;clonotype155_consensus_357	2	0.00025355	CAAYANKMIF	TGTGCAGCGTATGCAAACAAGATGATCTTT	TRAV14-2		TRAJ47	TRAC	CASSQEQDTEVFF	TGTGCCAGCAGCCAAGAACAGGACACAGAAGTCTTCTTT	TRBV5		TRBJ1-1	TRBC1	clonotype345	clonotype345_consensus_790;clonotype345_consensus_791;clonotype345_consensus_789	2	0.000245519	CALEPGNNRIFF;CASGSAGNKLTF	TGTGCTTTGGAACCCGGCAATAACAGAATCTTCTTT;TGTGCTTCGGGGAGTGCAGGGAACAAGCTAACTTTT	TRAV13-1;TRAV13N-3	;	TRAJ31;TRAJ17	TRAC;TRAC	CSSSQTANYAEQFF	TGCTCCAGCAGTCAAACGGCAAACTATGCTGAGCAGTTCTTC	TRBV23		TRBJ2-1	TRBC2	clonotype345
	clonotype407	clonotype407_consensus_934;clonotype407_consensus_935;clonotype407_consensus_933	2	0.000489356	CAAYTNTGKLTF;CALSIYGSSGNKLIF	TGTGCTGCTTACACCAATACAGGCAAATTAACCTTT;TGTGCTCTGAGTATTTATGGGAGCAGTGGCAACAAGCTCATCTTT	TRAV4-3;TRAV12D-1	;	TRAJ27;TRAJ32	TRAC;TRAC	CASGEGGGNYAEQFF	TGTGCCAGCGGTGAAGGGGGGGGGAACTATGCTGAGCAGTTCTTC	TRBV12-2+TRBV13-2		TRBJ2-1	TRBC2	clonotype174	clonotype174_consensus_404;clonotype174_consensus_403	2	0.00025355	CAVGTGNTGKLIF	TGCGCAGTCGGGACAGGCAATACCGGAAAACTCATCTTT	TRAV3D-3		TRAJ37	TRAC	CASSLEWGQDTQYF	TGTGCAAGCAGCTTAGAATGGGGCCAAGACACCCAGTACTTT	TRBV16		TRBJ2-5	TRBC2	clonotype346	clonotype346_consensus_793;clonotype346_consensus_792	2	0.000245519	CARERTGNTGKLIF	TGTGCTAGAGAGAGAACAGGCAATACCGGAAAACTCATCTTT	TRAV8-1		TRAJ37	TRAC	CASSLEGGPYEQYF	TGTGCAAGCAGCTTAGAGGGGGGCCCCTATGAACAGTACTTC	TRBV16		TRBJ2-7	TRBC2	clonotype352
	clonotype412	clonotype412_consensus_945;clonotype412_consensus_944	2	0.000489356	CAAQGTGSKLSF	TGTGCAGCTCAAGGCACTGGGTCTAAGCTGTCATTT	TRAV14D-1		TRAJ58	TRAC	CASGGGGANYAEQFF	TGTGCCAGCGGTGGGGGGGGGGCTAACTATGCTGAGCAGTTCTTC	TRBV12-2+TRBV13-2		TRBJ2-1	TRBC2	clonotype193	clonotype193_consensus_444;clonotype193_consensus_445;clonotype193_consensus_443	2	0.00025355	CAFFNNNNAPRF;CAVNNNNAPRF	TGTGCTTTCTTCAATAACAACAATGCCCCACGATTT;TGTGCTGTCAATAACAACAATGCCCCACGATTT	TRAV13-1;TRAV13D-2	;	TRAJ43;TRAJ43	TRAC;TRAC	CAWSPRQREVFF	TGTGCCTGGAGTCCCAGACAGAGGGAAGTCTTCTTT	TRBV31		TRBJ1-1	TRBC1	clonotype347	clonotype347_consensus_795;clonotype347_consensus_796;clonotype347_consensus_794	2	0.000245519	CAANSNTNKVVF;CAMEGTNTGKLTF	TGTGCAGCTAATTCCAATACCAACAAAGTCGTCTTT;TGTGCTATGGAAGGCACCAATACAGGCAAATTAACCTTT	TRAV7-4;TRAV13N-4	;	TRAJ34;TRAJ27	TRAC;TRAC	CASSLAGEGDTQYF	TGTGCCAGCAGCTTAGCTGGGGAGGGGGACACCCAGTACTTT	TRBV3		TRBJ2-5	TRBC2	clonotype356
	clonotype1	clonotype1_consensus_3;clonotype1_consensus_2	1	0.000244678	CAMRGDTNAYKVIF	TGTGCTATGAGAGGGGACACAAATGCTTACAAAGTCATCTTT	TRAV6-3		TRAJ30	TRAC	CASRGGANERLFF	TGTGCCAGCAGAGGGGGCGCCAACGAAAGATTATTTTTC	TRBV13-1	TRBD1	TRBJ1-4	TRBC1	clonotype194	clonotype194_consensus_447;clonotype194_consensus_446	2	0.00025355	CILRAQGTGSKLSF	TGTATCCTGAGAGCCCAAGGCACTGGGTCTAAGCTGTCATTT	TRAV21-DV12		TRAJ58	TRAC	CASGDVAGGAYEQYF	TGTGCCAGCGGTGATGTGGCTGGGGGGGCGTATGAACAGTACTTC	TRBV12-2+TRBV13-2	TRBD2	TRBJ2-7	TRBC2	clonotype350	clonotype350_consensus_804;clonotype350_consensus_803	2	0.000245519	CSASRRGKLIF	TGCTCAGCAAGTAGGCGGGGGAAGCTTATCTTT	TRAV5-1		TRAJ23	TRAC	CASGDGTGGSQNTLYF	TGTGCCAGCGGTGATGGGACTGGGGGTAGTCAAAACACCTTGTACTTT	TRBV13-2		TRBJ2-4	TRBC2	clonotype357
	clonotype3	clonotype3_consensus_7;clonotype3_consensus_6	1	0.000244678	CAVKPGYQNFYF	TGTGCTGTGAAGCCGGGTTACCAGAACTTCTATTTT	TRAV9-4		TRAJ49	TRAC	CASSRASNYAEQFF	TGTGCTAGCAGTAGAGCGTCTAACTATGCTGAGCAGTTCTTC	TRBV17		TRBJ2-1	TRBC2	clonotype207	clonotype207_consensus_477;clonotype207_consensus_476	2	0.00025355	CAVSSSSGSWQLIF	TGTGCAGTGAGCTCATCTTCTGGCAGCTGGCAACTCATCTTT	TRAV7-1		TRAJ22	TRAC	CASSLEVEVFF	TGTGCAAGCAGCTTAGAGGTAGAAGTCTTCTTT	TRBV16		TRBJ1-1	TRBC1	clonotype353	clonotype353_consensus_810;clonotype353_consensus_809	2	0.000245519	CAASTAGNTGKLIF	TGTGCAGCAAGCACGGCAGGCAATACCGGAAAACTCATCTTT	TRAV7D-2		TRAJ37	TRAC	CTCSAGTGVEQYF	TGCACCTGCAGTGCAGGGACAGGGGTTGAACAGTACTTC	TRBV1	TRBD1	TRBJ2-7	TRBC2	clonotype358
	clonotype19	clonotype19_consensus_40;clonotype19_consensus_39	1	0.000244678	CALSSGGNYKPTF	TGTGCTCTGTCCTCAGGAGGAAACTACAAACCTACGTTT	TRAV6N-7		TRAJ6	TRAC	CASSARLGVLNYAEQFF	TGTGCCAGCAGCGCCCGACTGGGGGTTCTTAACTATGCTGAGCAGTTCTTC	TRBV10		TRBJ2-1	TRBC2	clonotype209	clonotype209_consensus_482;clonotype209_consensus_481	2	0.00025355	CALSETGMGYKLTF	TGTGCTTTGAGTGAAACCGGCATGGGCTACAAACTTACCTTC	TRAV12-2		TRAJ9	TRAC	CASSQDREGEQYF	TGTGCCAGCAGCCAAGACAGGGAGGGGGAACAGTACTTC	TRBV5		TRBJ2-7	TRBC2	clonotype357	clonotype357_consensus_820;clonotype357_consensus_819	2	0.000245519	CAASPNNNAGAKLTF	TGTGCAGCAAGCCCGAATAATAATGCAGGTGCCAAGCTCACATTC	TRAV10D		TRAJ39	TRAC	CASSQEGGGAETLYF	TGTGCCAGCAGCCAAGAAGGGGGGGGAGCAGAAACGCTGTATTTT	TRBV2		TRBJ2-3	TRBC2	clonotype360
	clonotype23	clonotype23_consensus_48;clonotype23_consensus_47	1	0.000244678	CAGNNNNAPRF	TGCGCAGGCAATAACAACAATGCCCCACGATTT	TRAV3-4		TRAJ43	TRAC	CASSLEARGNSDYTF	TGTGCCAGCAGCTTAGAGGCCAGGGGGAACTCCGACTACACCTTC	TRBV3	TRBD1	TRBJ1-2	TRBC1	clonotype215	clonotype215_consensus_494;clonotype215_consensus_493	2	0.00025355	CAVKGYSNNRLTL	TGCGCAGTCAAAGGCTACAGCAACAACAGACTTACTTTG	TRAV3D-3		TRAJ7	TRAC	CASSDRGNNSPLYF	TGTGCCAGCAGTGATAGGGGTAATAATTCGCCCCTCTACTTT	TRBV13-3		TRBJ1-6	TRBC1	clonotype360	clonotype360_consensus_826;clonotype360_consensus_825	2	0.000245519	CAASDYNQGKLIF	TGTGCAGCAAGTGATTATAACCAGGGGAAGCTTATCTTT	TRAV14-1		TRAJ23	TRAC	CASSQGTGGNTGQLYF	TGTGCCAGCAGCCAAGGGACAGGGGGGAACACCGGGCAGCTCTACTTT	TRBV5	TRBD1	TRBJ2-2	TRBC2	clonotype361
	clonotype24	clonotype24_consensus_50;clonotype24_consensus_49	1	0.000244678	CALSEPSSSFSKLVF	TGTGCTCTGAGTGAACCATCCTCCTCCTTCAGCAAGCTGGTGTTT	TRAV6-7-DV9		TRAJ50	TRAC	CAWSQGGYQDTQYF	TGTGCCTGGAGCCAGGGGGGGTACCAAGACACCCAGTACTTT	TRBV31		TRBJ2-5	TRBC2	clonotype230	clonotype230_consensus_532;clonotype230_consensus_531	2	0.00025355	CALERGATGGNNKLTF	TGTGCTTTGGAACGTGGGGCTACTGGAGGCAATAATAAGCTGACTTTT	TRAV13-1		TRAJ56	TRAC	CASSLSGGREQYF	TGTGCCAGCAGTCTGTCTGGGGGAAGGGAACAGTACTTC	TRBV26		TRBJ2-7	TRBC2	clonotype363	clonotype363_consensus_834;clonotype363_consensus_833	2	0.000245519	CAARGGSGGSNYKLTF	TGTGCTGCAAGGGGGGGCAGTGGAGGCAGCAATTACAAACTGACATTT	TRAV5-4		TRAJ53	TRAC	CASSLDGGGYAEQFF	TGTGCAAGCAGCTTAGACGGGGGCGGGTATGCTGAGCAGTTCTTC	TRBV16		TRBJ2-1	TRBC2	clonotype365
	clonotype35	clonotype35_consensus_73;clonotype35_consensus_72	1	0.000244678	CAVRASSGSWQLIF	TGTGCAGTGAGGGCATCTTCTGGCAGCTGGCAACTCATCTTT	TRAV7-5		TRAJ22	TRAC	CASSDDLTEVFF	TGTGCCAGCAGTGATGATCTCACAGAAGTCTTCTTT	TRBV13-1		TRBJ1-1	TRBC1	clonotype246	clonotype246_consensus_569;clonotype246_consensus_568	2	0.00025355	CAYSGSWQLIF	TGTGCTTACTCTGGCAGCTGGCAACTCATCTTT	TRAV13D-2		TRAJ22	TRAC	CASSATGDTEVFF	TGTGCCAGCAGTGCGACAGGGGACACAGAAGTCTTCTTT	TRBV19	TRBD1	TRBJ1-1	TRBC1	clonotype366	clonotype366_consensus_841;clonotype366_consensus_842;clonotype366_consensus_840	2	0.000245519	CALVNYNQGKLIF;CAVKGFASALTF	TGTGCTCTGGTGAATTATAACCAGGGGAAGCTTATCTTT;TGTGCAGTGAAGGGCTTTGCAAGTGCGCTGACATTT	TRAV6-6;TRAV7-5	;	TRAJ23;TRAJ35	TRAC;TRAC	CASSLSSGRAETLYF	TGTGCCAGCAGTCTGTCGTCAGGGCGTGCAGAAACGCTGTATTTT	TRBV26		TRBJ2-3	TRBC2	clonotype367
	clonotype39	clonotype39_consensus_83;clonotype39_consensus_82	1	0.000244678	CAMREAGSWQLIF	TGTGCTATGAGAGAGGCTGGCAGCTGGCAACTCATCTTT	TRAV6-3		TRAJ22	TRAC	CASSIALGGSQNTLYF	TGTGCCAGCAGTATAGCTCTGGGGGGAAGTCAAAACACCTTGTACTTT	TRBV19		TRBJ2-4	TRBC2	clonotype259	clonotype259_consensus_600;clonotype259_consensus_599	2	0.00025355	CAIDRGYNQGKLIF	TGTGCTATAGATCGGGGGTATAACCAGGGGAAGCTTATCTTT	TRAV13-2		TRAJ23	TRAC	CASQEGGRSEQYF	TGTGCCAGCCAAGAGGGGGGGCGCTCTGAACAGTACTTC	TRBV12-2+TRBV13-2		TRBJ2-7	TRBC2	clonotype371	clonotype371_consensus_852;clonotype371_consensus_851	2	0.000245519	CALVDRGNNRIFF	TGTGCTCTGGTTGATCGAGGCAATAACAGAATCTTCTTT	TRAV6-4		TRAJ31	TRAC	CASSLGQFNQDTQYF	TGTGCCAGCAGCTTAGGGCAGTTTAACCAAGACACCCAGTACTTT	TRBV3		TRBJ2-5	TRBC2	clonotype370
	clonotype48	clonotype48_consensus_101;clonotype48_consensus_100	1	0.000244678	CAASRQGGRALIF	TGTGCAGCAAGCCGCCAGGGAGGCAGAGCTCTGATATTT	TRAV10N		TRAJ15	TRAC	CASSEGANTGQLYF	TGTGCCAGCAGTGAGGGGGCAAACACCGGGCAGCTCTACTTT	TRBV13-3		TRBJ2-2	TRBC2	clonotype271	clonotype271_consensus_625;clonotype271_consensus_624	2	0.00025355	CAASNTNTGKLTF	TGTGCAGCAAGTAACACCAATACAGGCAAATTAACCTTT	TRAV14D-3-DV8		TRAJ27	TRAC	CGARQSNERLFF	TGTGGTGCTAGACAGTCCAACGAAAGATTATTTTTC	TRBV20		TRBJ1-4	TRBC1	clonotype372	clonotype372_consensus_854;clonotype372_consensus_853	2	0.000245519	CALSPNTNKVVF	TGTGCTCTGAGCCCCAATACCAACAAAGTCGTCTTT	TRAV6-7-DV9		TRAJ34	TRAC	CASSPLAASAETLYF	TGTGCCAGCAGCCCCCTGGCAGCTAGTGCAGAAACGCTGTATTTT	TRBV3		TRBJ2-3	TRBC2	clonotype373
	clonotype58	clonotype58_consensus_122;clonotype58_consensus_121	1	0.000244678	CALGDLAQGLTF	TGTGCTCTGGGTGATCTTGCCCAGGGATTAACCTTC	TRAV6N-7		TRAJ26	TRAC	CASTGTGGWAEQFF	TGTGCCAGCACCGGGACTGGGGGGTGGGCTGAGCAGTTCTTC	TRBV19		TRBJ2-1	TRBC2	clonotype274	clonotype274_consensus_631;clonotype274_consensus_630	2	0.00025355	CAASMNSAGNKLTF	TGTGCAGCAAGCATGAACAGTGCAGGGAACAAGCTAACTTTT	TRAV7D-2		TRAJ17	TRAC	CAWSPAGNTEVFF	TGTGCCTGGAGCCCCGCAGGGAACACAGAAGTCTTCTTT	TRBV31		TRBJ1-1	TRBC1	clonotype374	clonotype374_consensus_859;clonotype374_consensus_858	2	0.000245519	CATDRSGSWQLIF	TGTGCTACTGATCGGTCTGGCAGCTGGCAACTCATCTTT	TRAV8-1		TRAJ22	TRAC	CASSRQGNQDTQYF	TGTGCCAGCAGCCGACAGGGGAACCAAGACACCCAGTACTTT	TRBV19		TRBJ2-5	TRBC2	clonotype375
	clonotype66	clonotype66_consensus_142;clonotype66_consensus_140;clonotype66_consensus_141	1	0.000244678	CALSLYNQGKLIF	TGTGCTCTGAGCCTTTATAACCAGGGGAAGCTTATCTTT	TRAV9N-4		TRAJ23	TRAC	CASGDAGNSDYTF;CASSQGAETLYF	TGTGCCAGCGGTGATGCCGGAAACTCCGACTACACCTTC;TGTGCCAGCAGCCAAGGTGCAGAAACGCTGTATTTT	TRBV12-2+TRBV13-2;TRBV5	;	TRBJ1-2;TRBJ2-3	TRBC1;TRBC2	clonotype281	clonotype281_consensus_647;clonotype281_consensus_646	2	0.00025355	CALGEGQGGRALIF	TGTGCTCTGGGTGAGGGGCAGGGAGGCAGAGCTCTGATATTT	TRAV6-6		TRAJ15	TRAC	CAWSLATGGYEQYF	TGTGCCTGGAGTCTCGCGACAGGGGGCTATGAACAGTACTTC	TRBV31	TRBD1	TRBJ2-7	TRBC2	clonotype375	clonotype375_consensus_861;clonotype375_consensus_862;clonotype375_consensus_860	2	0.000245519	CALERNNNRIFF;CALSELIHTNAYKVIF	TGTGCTTTGGAACGTAACAATAACAGAATCTTCTTT;TGCGCTCTCTCGGAACTGATCCACACAAATGCTTACAAAGTCATCTTT	TRAV13-1;TRAV15D-2-DV6D-2	;	TRAJ31;TRAJ30	TRAC;TRAC	CASSILGQQDTQYF	TGTGCCAGCAGTATATTGGGACAACAAGACACCCAGTACTTT	TRBV19		TRBJ2-5	TRBC2	clonotype376
	clonotype82	clonotype82_consensus_177;clonotype82_consensus_176	1	0.000244678	CAGASSGSWQLIF	TGTGCTGGTGCATCTTCTGGCAGCTGGCAACTCATCTTT	TRAV4D-4		TRAJ22	TRAC	CASSIEQDYEQYF	TGTGCCAGCAGTATAGAACAGGACTATGAACAGTACTTC	TRBV19		TRBJ2-7	TRBC2	clonotype288	clonotype288_consensus_665;clonotype288_consensus_664	2	0.00025355	CAANTGYQNFYF	TGTGCAGCAAACACGGGTTACCAGAACTTCTATTTT	TRAV14N-3		TRAJ49	TRAC	CAWSLTGDQDTQYF	TGTGCCTGGAGTCTAACGGGGGATCAAGACACCCAGTACTTT	TRBV31		TRBJ2-5	TRBC2	clonotype377	clonotype377_consensus_866;clonotype377_consensus_867;clonotype377_consensus_865	2	0.000245519	CALDSNTNKVVF;CALGTTGYQNFYF	TGTGCTTTGGATTCCAATACCAACAAAGTCGTCTTT;TGTGCTTTGGGGACCACGGGTTACCAGAACTTCTATTTT	TRAV13-1;TRAV13-1	;	TRAJ34;TRAJ49	TRAC;TRAC	CASSILGQQDTQYF	TGTGCCAGCAGTATCCTTGGACAGCAAGACACCCAGTACTTT	TRBV19		TRBJ2-5	TRBC2	clonotype377
	clonotype87	clonotype87_consensus_187;clonotype87_consensus_186	1	0.000244678	CALENTGKLTF	TGTGCTTTGGAAAATACAGGCAAATTAACCTTT	TRAV13-1		TRAJ27	TRAC	CAWSLGDRGNERLFF	TGTGCCTGGAGTCTAGGGGACAGGGGCAACGAAAGATTATTTTTC	TRBV31	TRBD1	TRBJ1-4	TRBC1	clonotype292	clonotype292_consensus_674;clonotype292_consensus_673	2	0.00025355	CALQGTGSKLSF	TGTGCACTGCAAGGCACTGGGTCTAAGCTGTCATTT	TRAV17		TRAJ58	TRAC	CASSLQNTEVFF	TGTGCAAGCAGCTTACAGAACACAGAAGTCTTCTTT	TRBV16		TRBJ1-1	TRBC1	clonotype379	clonotype379_consensus_871;clonotype379_consensus_870	2	0.000245519	CAVSRYNQGKLIF	TGTGCTGTGAGCCGCTATAACCAGGGGAAGCTTATCTTT	TRAV9D-3		TRAJ23	TRAC	CASSLDRDGAEQFF	TGTGCCAGCAGCCTCGACAGGGATGGGGCTGAGCAGTTCTTC	TRBV19		TRBJ2-1	TRBC2	clonotype378
	clonotype110	clonotype110_consensus_241;clonotype110_consensus_240	1	0.000244678	CALGDLSNYQLIW	TGTGCTCTGGGTGATCTAAGCAACTATCAGTTGATCTGG	TRAV6N-7		TRAJ33	TRAC	CAWTPGLGGYEQYF	TGTGCCTGGACCCCCGGACTGGGGGGCTATGAACAGTACTTC	TRBV31		TRBJ2-7	TRBC2	clonotype294	clonotype294_consensus_678;clonotype294_consensus_677	2	0.00025355	CAMSDRSSGSWQLIF	TGTGCTATGAGTGATCGATCTTCTGGCAGCTGGCAACTCATCTTT	TRAV6D-3		TRAJ22	TRAC	CASSGGLGGYAEQFF	TGTGCCAGCAGTGGGGGACTGGGGGGCTATGCTGAGCAGTTCTTC	TRBV13-1		TRBJ2-1	TRBC2	clonotype389	clonotype389_consensus_893;clonotype389_consensus_892	2	0.000245519	CILNSGGSNYKLTF	TGTATCCTGAACAGTGGAGGCAGCAATTACAAACTGACATTT	TRAV21-DV12		TRAJ53	TRAC	CASSPLWGGGAETLYF	TGTGCCAGCAGTCCCCTCTGGGGGGGAGGTGCAGAAACGCTGTATTTT	TRBV19		TRBJ2-3	TRBC2	clonotype379
	clonotype112	clonotype112_consensus_245;clonotype112_consensus_244	1	0.000244678	CALSGSWQLIF	TGCGCTCTGTCTGGCAGCTGGCAACTCATCTTT	TRAV6N-6		TRAJ22	TRAC	CTCSADTSQNTLYF	TGCACCTGCAGTGCAGATACATCTCAAAACACCTTGTACTTT	TRBV1		TRBJ2-4	TRBC2	clonotype295	clonotype295_consensus_680;clonotype295_consensus_679	2	0.00025355	CALSEVSNYNVLYF	TGCGCTCTGAGTGAGGTGTCTAATTACAACGTGCTTTACTTC	TRAV6N-6		TRAJ21	TRAC	CAWSPTGGVYAEQFF	TGTGCCTGGAGTCCCACTGGGGGGGTGTATGCTGAGCAGTTCTTC	TRBV31		TRBJ2-1	TRBC2	clonotype393	clonotype393_consensus_902;clonotype393_consensus_901	2	0.000245519	CAAANQGGSAKLIF	TGCGCAGCAGCGAATCAAGGAGGGTCTGCGAAGCTCATCTTT	TRAV19		TRAJ57	TRAC	CASSSSSYEQYF	TGTGCCAGCAGTTCTAGCTCCTATGAACAGTACTTC	TRBV19		TRBJ2-7	TRBC2	clonotype381
	clonotype114	clonotype114_consensus_249;clonotype114_consensus_248	1	0.000244678	CAAERASNNRIFF	TGTGCTGCTGAGAGGGCTAGCAATAACAGAATCTTCTTT	TRAV4D-4		TRAJ31	TRAC	CASSTGGANERLFF	TGTGCCAGCAGTACAGGGGGTGCCAACGAAAGATTATTTTTC	TRBV13-3		TRBJ1-4	TRBC1	clonotype301	clonotype301_consensus_692;clonotype301_consensus_691	2	0.00025355	CAASTGNYKYVF	TGTGCAGCAAGTACAGGAAACTACAAATACGTCTTT	TRAV14-2		TRAJ40	TRAC	CASSRDWGDTQYF	TGTGCCAGCAGCCGGGACTGGGGGGACACCCAGTACTTT	TRBV10	TRBD2	TRBJ2-5	TRBC2	clonotype399	clonotype399_consensus_915;clonotype399_consensus_914	2	0.000245519	CAAANTGYQNFYF	TGTGCAGCAGCGAACACGGGTTACCAGAACTTCTATTTT	TRAV14-1		TRAJ49	TRAC	CASGDNSAETLYF	TGTGCCAGCGGTGACAATAGTGCAGAAACGCTGTATTTT	TRBV12-2+TRBV13-2		TRBJ2-3	TRBC2	clonotype384
	clonotype119	clonotype119_consensus_261;clonotype119_consensus_260	1	0.000244678	CAASGGNTGNYKYVF	TGTGCTGCAAGTGGGGGTAATACAGGAAACTACAAATACGTCTTT	TRAV5-4		TRAJ40	TRAC	CASSQAAYNSPLYF	TGTGCCAGCAGCCAGGCAGCCTATAATTCGCCCCTCTACTTT	TRBV5		TRBJ1-6	TRBC1	clonotype304	clonotype304_consensus_701;clonotype304_consensus_700	2	0.00025355	CAAEAPGNRIFF	TGTGCTGCTGAGGCCCCGGGGAACAGAATCTTCTTT	TRAV4-4-DV10		TRAJ31	TRAC	CASSTDSSYEQYF	TGTGCCAGCAGTACGGACAGCTCCTATGAACAGTACTTC	TRBV15		TRBJ2-7	TRBC2	clonotype403	clonotype403_consensus_924;clonotype403_consensus_922;clonotype403_consensus_923	2	0.000245519	CAAMNYNVLYF	TGTGCAGCAATGAATTACAACGTGCTTTACTTC	TRAV14D-2		TRAJ21	TRAC	CASSTGEFF;CTCSADWGNYAEQFF	TGTGCCAGCAGTACAGGGGAGTTCTTC;TGCACCTGCAGTGCAGACTGGGGGAACTATGCTGAGCAGTTCTTC	TRBV13-1;TRBV1	;	TRBJ2-1;TRBJ2-1	TRBC2;TRBC2	clonotype387
	clonotype128	clonotype128_consensus_285;clonotype128_consensus_284	1	0.000244678	CAASEHGNYAQGLTF	TGTGCAGCTAGTGAGCATGGTAACTATGCCCAGGGATTAACCTTC	TRAV7-4		TRAJ26	TRAC	CASSRLGGLQNTLYF	TGTGCCAGCAGCAGACTGGGGGGGCTTCAAAACACCTTGTACTTT	TRBV10	TRBD2	TRBJ2-4	TRBC2	clonotype309	clonotype309_consensus_714;clonotype309_consensus_713	2	0.00025355	CALGNTGNYKYVF	TGTGCTCTGGGTAATACAGGAAACTACAAATACGTCTTT	TRAV6-6		TRAJ40	TRAC	CASSLEGAYEQYF	TGTGCAAGCAGCTTAGAAGGCGCCTATGAACAGTACTTC	TRBV16		TRBJ2-7	TRBC2	clonotype411	clonotype411_consensus_940;clonotype411_consensus_939	2	0.000245519	CVLSRPGKLTF	TGTGTTTTGAGCAGGCCAGGCAAATTAACCTTT	TRAV9-2		TRAJ27	TRAC	CGAREQTYEQYF	TGTGGTGCTAGGGAACAAACTTATGAACAGTACTTC	TRBV20		TRBJ2-7	TRBC2	clonotype394
	clonotype131	clonotype131_consensus_292;clonotype131_consensus_291	1	0.000244678	CALGEAGNTGKLIF	TGTGCTCTGGGTGAGGCAGGCAATACCGGAAAACTCATCTTT	TRAV6-6		TRAJ37	TRAC	CASSMAVSNERLFF	TGTGCCAGCAGTATGGCAGTTTCCAACGAAAGATTATTTTTC	TRBV19		TRBJ1-4	TRBC1	clonotype310	clonotype310_consensus_716;clonotype310_consensus_715	2	0.00025355	CAAKTGGNNKLTF	TGTGCTGCAAAGACTGGAGGCAATAATAAGCTGACTTTT	TRAV5-4		TRAJ56	TRAC	CASSQMRGSYEQYF	TGTGCCAGCAGCCAAATGAGGGGCTCCTATGAACAGTACTTC	TRBV2		TRBJ2-7	TRBC2	clonotype414	clonotype414_consensus_947;clonotype414_consensus_948;clonotype414_consensus_949;clonotype414_consensus_946	2	0.000245519	CAMEDFSGSWQLIF;CATAASSGSWQLIF;CATANYGSSGNKLIF	TGTGCTATGGAAGACTTTTCTGGCAGCTGGCAACTCATCTTT;TGTGCTACTGCCGCATCTTCTGGCAGCTGGCAACTCATCTTT;TGTGCTACAGCGAATTATGGGAGCAGTGGCAACAAGCTCATCTTT	TRAV13N-1;TRAV8N-2;TRAV8D-2	;;	TRAJ22;TRAJ22;TRAJ32	TRAC;TRAC;TRAC	CASASAETLYF	TGTGCCAGCGCCAGTGCAGAAACGCTGTATTTT	TRBV13-3		TRBJ2-3	TRBC2	clonotype400
	clonotype132	clonotype132_consensus_294;clonotype132_consensus_293	1	0.000244678	CALVSSGSWQLIF	TGTGCTCTGGTTTCTTCTGGCAGCTGGCAACTCATCTTT	TRAV6D-4		TRAJ22	TRAC	CASSLEVGRSGNTLYF	TGTGCCAGCAGCTTAGAAGTGGGGCGTTCTGGAAATACGCTCTATTTT	TRBV3		TRBJ1-3	TRBC1	clonotype323	clonotype323_consensus_747;clonotype323_consensus_746	2	0.00025355	CALYGSSGNKLIF	TGTGCTTTGTATGGGAGCAGTGGCAACAAGCTCATCTTT	TRAV6N-7		TRAJ32	TRAC	CASSQEGGGGDTQYF	TGTGCCAGCAGCCAAGAAGGGGGGGGCGGAGACACCCAGTACTTT	TRBV2		TRBJ2-5	TRBC2	clonotype416	clonotype416_consensus_953;clonotype416_consensus_952	2	0.000245519	CAIDPTGGYKVVF	TGTGCTATAGACCCGACTGGAGGCTATAAAGTGGTCTTT	TRAV13D-2		TRAJ12	TRAC	CASSYPGDQDTQYF	TGTGCCAGCAGCTATCCTGGGGACCAAGACACCCAGTACTTT	TRBV10		TRBJ2-5	TRBC2	clonotype406
	clonotype133	clonotype133_consensus_296;clonotype133_consensus_295	1	0.000244678	CALSVTASLGKLQF	TGTGCTCTGAGTGTAACTGCCAGTTTGGGGAAACTGCAGTTT	TRAV12D-3		TRAJ24	TRAC	CASSPWDRGTNERLFF	TGTGCCAGCAGCCCCTGGGACAGGGGCACCAACGAAAGATTATTTTTC	TRBV3	TRBD1	TRBJ1-4	TRBC1	clonotype326	clonotype326_consensus_754;clonotype326_consensus_753	2	0.00025355	CAIDQTNTGKLTF	TGTGCTATAGATCAGACCAATACAGGCAAATTAACCTTT	TRAV13D-2		TRAJ27	TRAC	CASSIGGEAEQFF	TGTGCCAGCAGTATAGGGGGGGAGGCTGAGCAGTTCTTC	TRBV19		TRBJ2-1	TRBC2	clonotype422	clonotype422_consensus_967;clonotype422_consensus_966	2	0.000245519	CALGDPGGSAKLIF	TGTGCTCTGGGTGATCCCGGAGGGTCTGCGAAGCTCATCTTT	TRAV6-6		TRAJ57	TRAC	CAWGRQANTEVFF	TGTGCCTGGGGGAGACAGGCAAACACAGAAGTCTTCTTT	TRBV31		TRBJ1-1	TRBC1	clonotype407
	clonotype138	clonotype138_consensus_309;clonotype138_consensus_310;clonotype138_consensus_308	1	0.000244678	CAARNSGYNKLTF;CAARTGGLSGKLTF	TGTGCAGCTCGGAACTCGGGATACAACAAACTCACTTTT;TGTGCAGCAAGGACTGGAGGACTAAGTGGTAAATTAACATTC	TRAV14D-2;TRAV14-1	;	TRAJ11;TRAJ2	TRAC;TRAC	CASGDGTGGERLFF	TGTGCCAGCGGTGATGGGACAGGAGGCGAAAGATTATTTTTC	TRBV12-2+TRBV13-2	TRBD1	TRBJ1-4	TRBC1	clonotype331	clonotype331_consensus_767;clonotype331_consensus_766	2	0.00025355	CAASMVNNNAPRF	TGTGCAGCAAGTATGGTGAACAACAATGCCCCACGATTT	TRAV14-3		TRAJ43	TRAC	CASSLSGVANTEVFF	TGTGCCAGCAGTCTGTCAGGGGTTGCAAACACAGAAGTCTTCTTT	TRBV26		TRBJ1-1	TRBC1	clonotype424	clonotype424_consensus_971;clonotype424_consensus_972;clonotype424_consensus_970	2	0.000245519	CAASEQGTGNTGKLIF;CILRVAPGYQNFYF	TGTGCAGCTAGTGAGCAGGGGACAGGCAATACCGGAAAACTCATCTTT;TGTATCCTGAGAGTAGCTCCGGGTTACCAGAACTTCTATTTT	TRAV7-4;TRAV21-DV12	;	TRAJ37;TRAJ49	TRAC;TRAC	CGARWYSGNTLYF	TGTGGTGCTAGGTGGTATTCTGGAAATACGCTCTATTTT	TRBV20		TRBJ1-3	TRBC1	clonotype408
	clonotype140	clonotype140_consensus_314;clonotype140_consensus_313	1	0.000244678	CAAERGTGSKLSF	TGTGCTGCTGAGCGGGGCACTGGGTCTAAGCTGTCATTT	TRAV4-4-DV10		TRAJ58	TRAC	CGARENAEQFF	TGTGGTGCTAGGGAAAATGCTGAGCAGTTCTTC	TRBV20		TRBJ2-1	TRBC2	clonotype336	clonotype336_consensus_778;clonotype336_consensus_777	2	0.00025355	CAVSATGSFNKLTF	TGTGCTGTGAGCGCGACTGGTAGCTTCAATAAGTTGACCTTT	TRAV9-1		TRAJ4	TRAC	CASSKTGGAREQYF	TGTGCCAGCAGTAAGACTGGGGGGGCGAGGGAACAGTACTTC	TRBV19	TRBD2	TRBJ2-7	TRBC2	clonotype432	clonotype432_consensus_989;clonotype432_consensus_988	2	0.000245519	CAASNYNQGKLIF	TGTGCAGCAAGCAATTATAACCAGGGGAAGCTTATCTTT	TRAV7D-2		TRAJ23	TRAC	CGARGQEDTEVFF	TGTGGTGCTAGGGGACAGGAGGACACAGAAGTCTTCTTT	TRBV20	TRBD1	TRBJ1-1	TRBC1	clonotype410
	clonotype147	clonotype147_consensus_331;clonotype147_consensus_332;clonotype147_consensus_330	1	0.000244678	CAMREGRTQVVGQLTF;CAVSMGMGYKLTF	TGTGCTATGAGAGAGGGCCGGACACAGGTTGTGGGGCAGCTCACTTTC;TGTGCAGTGAGCATGGGCATGGGCTACAAACTTACCTTC	TRAV16D-DV11;TRAV7-3	;	TRAJ5;TRAJ9	TRAC;TRAC	CGALRDNAETLYF	TGTGGTGCTCTCCGGGACAATGCAGAAACGCTGTATTTT	TRBV20		TRBJ2-3	TRBC2	clonotype342	clonotype342_consensus_790;clonotype342_consensus_789	2	0.00025355	CVLGNNNAGAKLTF	TGTGTTCTGGGGAATAATAATGCAGGTGCCAAGCTCACATTC	TRAV6D-5		TRAJ39	TRAC	CASSLEGWGSSAETLYF	TGTGCAAGCAGCTTAGAGGGCTGGGGATCTAGTGCAGAAACGCTGTATTTT	TRBV16		TRBJ2-3	TRBC2	clonotype434	clonotype434_consensus_993;clonotype434_consensus_992	2	0.000245519	CAVSARNNNNAPRF	TGCGCAGTCAGTGCTCGCAATAACAACAATGCCCCACGATTT	TRAV3-3		TRAJ43	TRAC	CASSGTWGYEQYF	TGTGCCAGCAGTGGAACCTGGGGCTATGAACAGTACTTC	TRBV13-1	TRBD1	TRBJ2-7	TRBC2	clonotype424
	clonotype148	clonotype148_consensus_334;clonotype148_consensus_333	1	0.000244678	CAMREANNNNAPRF	TGTGCTATGAGAGAGGCTAATAACAACAATGCCCCACGATTT	TRAV16		TRAJ43	TRAC	CSSRGTGKYEQYF	TGTAGTTCTAGGGGGACAGGGAAGTATGAACAGTACTTC	TRBV30	TRBD1	TRBJ2-7	TRBC2	clonotype345	clonotype345_consensus_797;clonotype345_consensus_796	2	0.00025355	CALSGGNYAQGLTF	TGTGCTTTGAGTGGGGGTAACTATGCCCAGGGATTAACCTTC	TRAV12D-2		TRAJ26	TRAC	CASSPGQNSGNTLYF	TGTGCCAGCAGTCCGGGACAGAATTCTGGAAATACGCTCTATTTT	TRBV19		TRBJ1-3	TRBC1	clonotype442	clonotype442_consensus_1010;clonotype442_consensus_1009	2	0.000245519	CAASANYGNEKITF	TGTGCAGCAAGTGCCAACTATGGAAATGAGAAAATAACTTTT	TRAV14-2		TRAJ48	TRAC	CASSQEGDEQYF	TGTGCCAGCAGCCAAGAAGGGGATGAACAGTACTTC	TRBV5		TRBJ2-7	TRBC2	clonotype425
	clonotype149	clonotype149_consensus_336;clonotype149_consensus_335	1	0.000244678	CALDGSTNTGKLTF	TGTGCTTTGGACGGGAGCACCAATACAGGCAAATTAACCTTT	TRAV13-1		TRAJ27	TRAC	CASSRVNERLFF	TGTGCCAGCAGTCGGGTCAACGAAAGATTATTTTTC	TRBV26		TRBJ1-4	TRBC1	clonotype347	clonotype347_consensus_803;clonotype347_consensus_802	2	0.00025355	CAAFMDSNYQLIW	TGTGCAGCGTTCATGGATAGCAACTATCAGTTGATCTGG	TRAV14D-1		TRAJ33	TRAC	CASRPGLGDYAEQFF	TGTGCCAGCAGGCCGGGACTGGGGGACTATGCTGAGCAGTTCTTC	TRBV19		TRBJ2-1	TRBC2	clonotype444	clonotype444_consensus_1014;clonotype444_consensus_1013	2	0.000245519	CAPNYNVLYF	TGTGCTCCTAATTACAACGTGCTTTACTTC	TRAV9D-3		TRAJ21	TRAC	CASSQDWGDTQYF	TGTGCCAGCAGCCAAGACTGGGGAGACACCCAGTACTTT	TRBV5		TRBJ2-5	TRBC2	clonotype427
	clonotype155	clonotype155_consensus_349;clonotype155_consensus_350;clonotype155_consensus_351;clonotype155_consensus_348	1	0.000244678	CAASEHENNNAPRF;CAASFTGSGGKLTL;CALSPSGTYQRF	TGTGCAGCTAGTGAGCATGAAAACAACAATGCCCCACGATTT;TGTGCAGCAAGTTTTACTGGCAGTGGTGGAAAACTCACTTTG;TGTGCTCTGAGCCCTTCTGGGACTTACCAGAGGTTT	TRAV7-4;TRAV14-3;TRAV9N-4	;;	TRAJ43;TRAJ44;TRAJ13	TRAC;TRAC;TRAC	CASSQVANSDYTF	TGTGCCAGCAGCCAAGTGGCAAACTCCGACTACACCTTC	TRBV5		TRBJ1-2	TRBC1	clonotype354	clonotype354_consensus_821;clonotype354_consensus_820	2	0.00025355	CAASTATASLGKLQF	TGTGCAGCAAGCACGGCAACTGCCAGTTTGGGGAAACTGCAGTTT	TRAV7D-2		TRAJ24	TRAC	CASGETANSDYTF	TGTGCCAGCGGTGAGACAGCAAACTCCGACTACACCTTC	TRBV12-2+TRBV13-2		TRBJ1-2	TRBC1	clonotype448	clonotype448_consensus_1022;clonotype448_consensus_1021	2	0.000245519	CAADSGGSNYKLTF	TGTGCTGCTGACAGTGGAGGCAGCAATTACAAACTGACATTT	TRAV4-4-DV10		TRAJ53	TRAC	CASRQGEAETLYF	TGTGCCAGCAGACAGGGGGAGGCAGAAACGCTGTATTTT	TRBV13-3	TRBD1	TRBJ2-3	TRBC2	clonotype5
	clonotype164	clonotype164_consensus_373;clonotype164_consensus_371;clonotype164_consensus_372	1	0.000244678	CAVSASRNNAGAKLTF	TGCGCAGTCAGTGCAAGTAGGAATAATGCAGGTGCCAAGCTCACATTC	TRAV3D-3		TRAJ39	TRAC	CASSSGTGGYEQYF;CGARDIGGARAEQFF	TGTGCCAGCAGTTCCGGGACAGGGGGCTATGAACAGTACTTC;TGTGGTGCTAGGGATATAGGGGGCGCGAGAGCTGAGCAGTTCTTC	TRBV3;TRBV20	TRBD1;	TRBJ2-7;TRBJ2-1	TRBC2;TRBC2	clonotype365	clonotype365_consensus_846;clonotype365_consensus_845	2	0.00025355	CAVSALSNYNVLYF	TGTGCTGTGAGCGCGCTGTCTAATTACAACGTGCTTTACTTC	TRAV9-4		TRAJ21	TRAC	CASGDAPTSQNTLYF	TGTGCCAGCGGTGATGCCCCGACCAGTCAAAACACCTTGTACTTT	TRBV12-2+TRBV13-2		TRBJ2-4	TRBC2	clonotype455	clonotype455_consensus_1037;clonotype455_consensus_1036	2	0.000245519	CATVNYNQGKLIF	TGTGCTACTGTAAATTATAACCAGGGGAAGCTTATCTTT	TRAV8D-1		TRAJ23	TRAC	CGATDWGVQNTLYF	TGTGGTGCTACGGACTGGGGGGTTCAAAACACCTTGTACTTT	TRBV20		TRBJ2-4	TRBC2	clonotype7
	clonotype169	clonotype169_consensus_385;clonotype169_consensus_384	1	0.000244678	CAAEEGRGSALGRLHF	TGTGCTGCTGAGGAAGGTAGAGGTTCAGCCTTAGGGAGGCTGCATTTT	TRAV4D-4		TRAJ18	TRAC	CASSLQNTEVFF	TGTGCAAGCAGCTTACAAAACACAGAAGTCTTCTTT	TRBV16		TRBJ1-1	TRBC1	clonotype370	clonotype370_consensus_856;clonotype370_consensus_855	2	0.00025355	CALTGNNYAQGLTF	TGTGCTTTGACCGGAAATAACTATGCCCAGGGATTAACCTTC	TRAV12D-2		TRAJ26	TRAC	CGAKQYEQYF	TGTGGTGCCAAACAGTATGAACAGTACTTC	TRBV20		TRBJ2-7	TRBC2	clonotype457	clonotype457_consensus_1041;clonotype457_consensus_1040	2	0.000245519	CAVSVNNYAQGLTF	TGTGCTGTGAGCGTTAATAACTATGCCCAGGGATTAACCTTC	TRAV9-1		TRAJ26	TRAC	CASSPTGNTEVFF	TGTGCCAGCAGCCCGACAGGGAACACAGAAGTCTTCTTT	TRBV5		TRBJ1-1	TRBC1	clonotype8
	clonotype171	clonotype171_consensus_389;clonotype171_consensus_388	1	0.000244678	CVLSAASSGQKLVF	TGTGTTTTGAGCGCAGCTTCAAGTGGCCAGAAGCTGGTTTTT	TRAV9-2		TRAJ16	TRAC	CGARGTGQGDYEQYF	TGTGGTGCTAGGGGCACGGGACAGGGGGACTATGAACAGTACTTC	TRBV20	TRBD1	TRBJ2-7	TRBC2	clonotype373	clonotype373_consensus_864;clonotype373_consensus_863	2	0.00025355	CAVSAGNTGKLIF	TGTGCTGTGAGCGCAGGCAATACCGGAAAACTCATCTTT	TRAV9-4		TRAJ37	TRAC	CGAGTGNSDYTF	TGTGGTGCTGGGACAGGAAACTCCGACTACACCTTC	TRBV20	TRBD1	TRBJ1-2	TRBC1	clonotype458	clonotype458_consensus_1043;clonotype458_consensus_1042	2	0.000245519	CAAASNTNKVVF	TGTGCAGCAGCTTCCAATACCAACAAAGTCGTCTTT	TRAV10D		TRAJ34	TRAC	CAWSPWGYYAEQFF	TGTGCCTGGAGTCCTTGGGGGTACTATGCTGAGCAGTTCTTC	TRBV31		TRBJ2-1	TRBC2	clonotype46
	clonotype178	clonotype178_consensus_405;clonotype178_consensus_404	1	0.000244678	CILRVYGGNNKLTF	TGTATCCTGAGAGTATATGGAGGCAATAATAAGCTGACTTTT	TRAV21-DV12		TRAJ56	TRAC	CASSLGGLDTQYF	TGTGCCAGCAGTTTGGGGGGGCTTGACACCCAGTACTTT	TRBV15		TRBJ2-5	TRBC2	clonotype374	clonotype374_consensus_867;clonotype374_consensus_865;clonotype374_consensus_866	2	0.00025355	CAARKVNSGGSNAKLTF	TGTGCTGCTCGAAAGGTGAATTCTGGAGGAAGCAATGCAAAGCTAACCTTC	TRAV4-4-DV10		TRAJ42	TRAC	CASGDALGGLAEQFF;CAWRISNERLFF	TGTGCCAGCGGTGATGCGCTGGGGGGGCTGGCTGAGCAGTTCTTC;TGTGCCTGGAGAATTTCCAACGAAAGATTATTTTTC	TRBV12-2+TRBV13-2;TRBV31	TRBD2;	TRBJ2-1;TRBJ1-4	TRBC2;TRBC1	clonotype460	clonotype460_consensus_1047;clonotype460_consensus_1046	2	0.000245519	CAAKMNYNQGKLIF	TGTGCAGCAAAAATGAATTATAACCAGGGGAAGCTTATCTTT	TRAV7D-2		TRAJ23	TRAC	CASTDNSAETLYF	TGTGCCAGCACGGACAATAGTGCAGAAACGCTGTATTTT	TRBV13-3		TRBJ2-3	TRBC2	clonotype86
	clonotype193	clonotype193_consensus_441;clonotype193_consensus_440	1	0.000244678	CALSDSNTNKVVF	TGTGCTCTGAGTGATTCCAATACCAACAAAGTCGTCTTT	TRAV12-3		TRAJ34	TRAC	CASGDIWGKNTLYF	TGTGCCAGCGGTGATATCTGGGGGAAAAACACCTTGTACTTT	TRBV12-2+TRBV13-2		TRBJ2-4	TRBC2	clonotype375	clonotype375_consensus_869;clonotype375_consensus_868	2	0.00025355	CAASRAYANKMIF	TGTGCTGCAAGTAGGGCGTATGCAAACAAGATGATCTTT	TRAV5-4		TRAJ47	TRAC	CAWSLTGYEQYF	TGTGCCTGGAGTCTGACAGGGTATGAACAGTACTTC	TRBV31		TRBJ2-7	TRBC2	clonotype467	clonotype467_consensus_1063;clonotype467_consensus_1062	2	0.000245519	CALGEGSGNTGKLIF	TGTGCTCTGGGTGAAGGGTCAGGCAATACCGGAAAACTCATCTTT	TRAV6-6		TRAJ37	TRAC	CASSQEGHLEVFF	TGTGCCAGCAGCCAAGAAGGTCATTTAGAAGTCTTCTTT	TRBV5		TRBJ1-1	TRBC1	clonotype90
	clonotype194	clonotype194_consensus_443;clonotype194_consensus_442	1	0.000244678	CALSLITGNTGKLIF	TGTGCTCTGAGCCTTATAACAGGCAATACCGGAAAACTCATCTTT	TRAV9N-4		TRAJ37	TRAC	CASSPGQGAETLYF	TGTGCCAGCTCTCCAGGACAGGGGGCAGAAACGCTGTATTTT	TRBV12-2	TRBD1	TRBJ2-3	TRBC2	clonotype376	clonotype376_consensus_872;clonotype376_consensus_870;clonotype376_consensus_871	2	0.00025355	CALGDGRGSALGRLHF	TGTGCTCTGGGTGATGGGAGAGGTTCAGCCTTAGGGAGGCTGCATTTT	TRAV6N-7		TRAJ18	TRAC	CASGEVGSSAETLYF;CAWSQTPYEQYF	TGTGCCAGCGGTGAGGTGGGGTCTAGTGCAGAAACGCTGTATTTT;TGTGCCTGGAGTCAGACACCATATGAACAGTACTTC	TRBV12-2+TRBV13-2;TRBV31	;	TRBJ2-3;TRBJ2-7	TRBC2;TRBC2	clonotype473	clonotype473_consensus_1075;clonotype473_consensus_1074	2	0.000245519	CAMRDQGGRALIF	TGTGCTATGAGAGACCAGGGAGGCAGAGCTCTGATATTT	TRAV6-3		TRAJ15	TRAC	CASRTGNSPLYF	TGTGCCAGCAGGACGGGTAATTCGCCCCTCTACTTT	TRBV13-1		TRBJ1-6	TRBC1	clonotype110
	clonotype221	clonotype221_consensus_506;clonotype221_consensus_505	1	0.000244678	CAAADSNYQLIW	TGTGCTGCTGCGGATAGCAACTATCAGTTGATCTGG	TRAV4-4-DV10		TRAJ33	TRAC	CAWSQTGAQDTQYF	TGTGCCTGGAGCCAGACTGGGGCCCAAGACACCCAGTACTTT	TRBV31		TRBJ2-5	TRBC2	clonotype378	clonotype378_consensus_876;clonotype378_consensus_875	2	0.00025355	CAVSDYSNNRLTL	TGCGCAGTCAGTGACTACAGCAACAACAGACTTACTTTG	TRAV3-1		TRAJ7	TRAC	CAWSGTGGDTQYF	TGTGCCTGGAGTGGGACTGGGGGGGACACCCAGTACTTT	TRBV31	TRBD2	TRBJ2-5	TRBC2	clonotype480	clonotype480_consensus_1089;clonotype480_consensus_1088	2	0.000245519	CAMEGTGNYKYVF	TGTGCTATGGAAGGTACAGGAAACTACAAATACGTCTTT	TRAV13-4-DV7		TRAJ40	TRAC	CASSDAHSSYEQYF	TGTGCCAGCAGTGATGCACACAGCTCCTATGAACAGTACTTC	TRBV13-3		TRBJ2-7	TRBC2	clonotype121
	clonotype223	clonotype223_consensus_511;clonotype223_consensus_509;clonotype223_consensus_510	1	0.000244678	CAASPDTNAYKVIF	TGTGCAGCAAGCCCCGACACAAATGCTTACAAAGTCATCTTT	TRAV10		TRAJ30	TRAC	CASSIASNSYNSPLYF;CGAGQGNERLFF	TGTGCCAGCAGTATTGCCAGCAATTCCTATAATTCGCCCCTCTACTTT;TGTGGTGCTGGACAGGGCAACGAAAGATTATTTTTC	TRBV19;TRBV20	;	TRBJ1-6;TRBJ1-4	TRBC1;TRBC1	clonotype381	clonotype381_consensus_883;clonotype381_consensus_881;clonotype381_consensus_882	2	0.00025355	CALSDRGTGSKLSF	TGTGCTCTGAGTGATCGGGGCACTGGGTCTAAGCTGTCATTT	TRAV6-7-DV9		TRAJ58	TRAC	CAWSDNSGNTLYF;CGAGRTGDSDYTF	TGTGCCTGGAGTGACAATTCTGGAAATACGCTCTATTTT;TGTGGTGCGGGGAGAACAGGGGACTCCGACTACACCTTC	TRBV31;TRBV20	;TRBD1	TRBJ1-3;TRBJ1-2	TRBC1;TRBC1	clonotype484	clonotype484_consensus_1100;clonotype484_consensus_1099	2	0.000245519	CALEVTNTGKLTF	TGTGCTTTGGAAGTCACCAATACAGGCAAATTAACCTTT	TRAV13-1		TRAJ27	TRAC	CASSRSSYEQYF	TGTGCCAGCAGTAGGAGCTCCTATGAACAGTACTTC	TRBV26		TRBJ2-7	TRBC2	clonotype138
	clonotype226	clonotype226_consensus_517;clonotype226_consensus_516	1	0.000244678	CAVTNYNVLYF	TGTGCAGTGACTAATTACAACGTGCTTTACTTC	TRAV7D-3		TRAJ21	TRAC	CASSDRDWGVVEQYF	TGTGCCAGCAGCGACCGGGACTGGGGGGTCGTGGAACAGTACTTC	TRBV2	TRBD2	TRBJ2-7	TRBC2	clonotype384	clonotype384_consensus_892;clonotype384_consensus_891	2	0.00025355	CVSTNSAGNKLTF	TGTGTTTCAACTAACAGTGCAGGGAACAAGCTAACTTTT	TRAV9-2		TRAJ17	TRAC	CASSQTGDTQYF	TGTGCCAGCAGCCAGACAGGGGACACCCAGTACTTT	TRBV5	TRBD1	TRBJ2-5	TRBC2	clonotype488	clonotype488_consensus_1110;clonotype488_consensus_1109	2	0.000245519	CVLGENNNAPRF	TGTGTTCTGGGTGAGAACAACAATGCCCCACGATTT	TRAV6-2		TRAJ43	TRAC	CAWSTGTGGSYEQYF	TGTGCCTGGAGCACCGGGACTGGGGGGTCCTATGAACAGTACTTC	TRBV31	TRBD2	TRBJ2-7	TRBC2	clonotype142
	clonotype227	clonotype227_consensus_520;clonotype227_consensus_518;clonotype227_consensus_519	1	0.000244678	CALELTGYQNFYF	TGTGCTTTGGAACTCACGGGTTACCAGAACTTCTATTTT	TRAV13-1		TRAJ49	TRAC	CASSRDPGGSGNTLYF;CAWSRGQNSDYTF	TGTGCTAGCAGTAGAGATCCGGGGGGTTCTGGAAATACGCTCTATTTT;TGTGCCTGGAGCCGGGGACAGAACTCCGACTACACCTTC	TRBV17;TRBV31	;	TRBJ1-3;TRBJ1-2	TRBC1;TRBC1	clonotype385	clonotype385_consensus_894;clonotype385_consensus_895;clonotype385_consensus_893	2	0.00025355	CAASETGNTGKLIF;CAVNGYGNEKITF	TGTGCAGCAAGTGAGACAGGCAATACCGGAAAACTCATCTTT;TGTGCTGTGAACGGCTATGGAAATGAGAAAATAACTTTT	TRAV14-2;TRAV9-4	;	TRAJ37;TRAJ48	TRAC;TRAC	CAWSPGDYAEQFF	TGTGCCTGGAGTCCAGGGGACTATGCTGAGCAGTTCTTC	TRBV31		TRBJ2-1	TRBC2	clonotype489	clonotype489_consensus_1112;clonotype489_consensus_1111	2	0.000245519	CALIVDTNAYKVIF	TGTGCTCTGATCGTTGACACAAATGCTTACAAAGTCATCTTT	TRAV6-5		TRAJ30	TRAC	CASRRTGAYEQYF	TGTGCTAGCAGGAGGACAGGAGCCTATGAACAGTACTTC	TRBV29	TRBD1	TRBJ2-7	TRBC2	clonotype157
	clonotype229	clonotype229_consensus_524;clonotype229_consensus_523	1	0.000244678	CAALSGSFNKLTF	TGTGCTGCCCTATCTGGTAGCTTCAATAAGTTGACCTTT	TRAV4D-4		TRAJ4	TRAC	CGARQGNYAEQFF	TGTGGTGCGAGACAGGGTAACTATGCTGAGCAGTTCTTC	TRBV20		TRBJ2-1	TRBC2	clonotype386	clonotype386_consensus_897;clonotype386_consensus_896	2	0.00025355	CAVKGTGNTGKLIF	TGTGCTGTGAAGGGAACAGGCAATACCGGAAAACTCATCTTT	TRAV9D-1		TRAJ37	TRAC	CAWSPRAGNTLYF	TGTGCCTGGAGTCCCAGGGCTGGAAATACGCTCTATTTT	TRBV31		TRBJ1-3	TRBC1	clonotype497	clonotype497_consensus_1133;clonotype497_consensus_1131;clonotype497_consensus_1132	2	0.000245519	CALSEGGNYKYVF	TGTGCTTTGAGTGAAGGAGGAAACTACAAATACGTCTTT	TRAV12-2		TRAJ40	TRAC	CASSLETGGLAEQFF;CASSQEQGEYEQYF	TGTGCCAGCAGTCTGGAGACTGGGGGTCTGGCTGAGCAGTTCTTC;TGTGCCAGCAGCCAAGAGCAGGGAGAATATGAACAGTACTTC	TRBV26;TRBV5	;	TRBJ2-1;TRBJ2-7	;TRBC2	clonotype176
	clonotype232	clonotype232_consensus_530;clonotype232_consensus_529	1	0.000244678	CALSDQGGRALIF	TGTGCTTTGAGCGACCAGGGAGGCAGAGCTCTGATATTT	TRAV12-2		TRAJ15	TRAC	CASSQEGTEVFF	TGTGCCAGCAGCCAAGAAGGGACAGAAGTCTTCTTT	TRBV5		TRBJ1-1	TRBC1	clonotype388	clonotype388_consensus_901;clonotype388_consensus_900	2	0.00025355	CAAPGANYNVLYF	TGTGCAGCTCCGGGGGCTAATTACAACGTGCTTTACTTC	TRAV10		TRAJ21	TRAC	CAWSLGGTGQLYF	TGTGCCTGGAGTCTGGGGGGGACCGGGCAGCTCTACTTT	TRBV31	TRBD2	TRBJ2-2	TRBC2	clonotype503	clonotype503_consensus_1146;clonotype503_consensus_1147;clonotype503_consensus_1145	2	0.000245519	CALSDQGGRALIF;CIRHDTNAYKVIF	TGTGCTCTGAGTGACCAGGGAGGCAGAGCTCTGATATTT;TGTATCCGTCATGACACAAATGCTTACAAAGTCATCTTT	TRAV12D-3;TRAV21-DV12	;	TRAJ15;TRAJ30	TRAC;TRAC	CASSLTGSNYAEQFF	TGTGCCAGCAGTCTGACAGGGAGTAACTATGCTGAGCAGTTCTTC	TRBV13-1		TRBJ2-1	TRBC2	clonotype177
	clonotype239	clonotype239_consensus_548;clonotype239_consensus_547	1	0.000244678	CAPYQGGRALIF	TGTGCACCCTACCAGGGAGGCAGAGCTCTGATATTT	TRAV7-5		TRAJ15	TRAC	CASSWGLQDTQYF	TGTGCCAGCAGCTGGGGACTTCAAGACACCCAGTACTTT	TRBV10		TRBJ2-5	TRBC2	clonotype393	clonotype393_consensus_913;clonotype393_consensus_911;clonotype393_consensus_912	2	0.00025355	CAMREINVGDNSKLIW	TGTGCTATGAGAGAGATTAATGTTGGTGACAACAGTAAGCTGATTTGG	TRAV16N		TRAJ38	TRAC	CASRDRANTEVFF;CGATGTTYAEQFF	TGTGCCAGCAGAGACAGAGCAAACACAGAAGTCTTCTTT;TGTGGTGCAACCGGGACAACCTATGCTGAGCAGTTCTTC	TRBV13-3;TRBV20	;	TRBJ1-1;TRBJ2-1	TRBC1;TRBC2	clonotype514	clonotype514_consensus_1173;clonotype514_consensus_1172	2	0.000245519	CAASAGGSNYKLTF	TGTGCAGCAAGTGCAGGAGGCAGCAATTACAAACTGACATTT	TRAV14-3		TRAJ53	TRAC	CASSNPNTEVFF	TGTGCCAGCAGCAACCCAAACACAGAAGTCTTCTTT	TRBV3		TRBJ1-1	TRBC1	clonotype182
	clonotype241	clonotype241_consensus_552;clonotype241_consensus_551	1	0.000244678	CALSVQASAGNKLTF	TGTGCTCTGAGTGTCCAGGCGAGTGCAGGGAACAAGCTAACTTTT	TRAV12-3		TRAJ17	TRAC	CAWSRTGGAGEQYF	TGTGCCTGGAGCCGGACTGGGGGGGCTGGGGAACAGTACTTC	TRBV31	TRBD2	TRBJ2-7	TRBC2	clonotype394	clonotype394_consensus_916;clonotype394_consensus_914;clonotype394_consensus_915	2	0.00025355	CALVITGNTGKLIF	TGTGCTCTGGTAATAACAGGCAATACCGGAAAACTCATCTTT	TRAV6-7-DV9		TRAJ37	TRAC	CASSAGYTGQLYF;CASSSNSPLYF	TGTGCCAGCAGTGCAGGGTACACCGGGCAGCTCTACTTT;TGTGCAAGCAGCTCCAATTCGCCCCTCTACTTT	TRBV13-1;TRBV16	;	TRBJ2-2;TRBJ1-6	TRBC2;TRBC1	clonotype520	clonotype520_consensus_1187;clonotype520_consensus_1186	2	0.000245519	CAVSMGNNNNAPRF	TGTGCAGTGAGCATGGGAAATAACAACAATGCCCCACGATTT	TRAV7N-6		TRAJ43	TRAC	CAWRTGRGQNTLYF	TGTGCCTGGAGGACAGGGAGAGGTCAAAACACCTTGTACTTT	TRBV31	TRBD1	TRBJ2-4	TRBC2	clonotype183
	clonotype246	clonotype246_consensus_562;clonotype246_consensus_563;clonotype246_consensus_561	1	0.000244678	CAASIELTF;CAVNRYKLTF	TGTGCAGCAAGCATAGAGTTGACCTTT;TGTGCAGTGAACCGCTACAAACTTACCTTC	TRAV7D-2;TRAV7D-3	;	TRAJ4;TRAJ9	TRAC;TRAC	CASSQERNQAPLF	TGTGCCAGCAGCCAAGAGAGGAACCAGGCTCCGCTTTTT	TRBV5		TRBJ1-5	TRBC1	clonotype399	clonotype399_consensus_926;clonotype399_consensus_925	2	0.00025355	CILRAMQQGTGSKLSF	TGTATCCTGAGAGCCATGCAGCAAGGCACTGGGTCTAAGCTGTCATTT	TRAV21-DV12		TRAJ58	TRAC	CGATDWGGAETLYF	TGTGGTGCTACAGACTGGGGGGGCGCGGAAACGCTGTATTTT	TRBV20	TRBD2	TRBJ2-3	TRBC2	clonotype530	clonotype530_consensus_1210;clonotype530_consensus_1211;clonotype530_consensus_1209	2	0.000245519	CAARASSGSWQLIF;CATSSGSWQLIF	TGTGCAGCAAGGGCATCTTCTGGCAGCTGGCAACTCATCTTT;TGTGCTACATCTTCTGGCAGCTGGCAACTCATCTTT	TRAV14D-2;TRAV8-1	;	TRAJ22;TRAJ22	TRAC;TRAC	CASSDGTGGNERLFF	TGTGCCAGCAGTGATGGGACAGGGGGCAACGAAAGATTATTTTTC	TRBV13-3	TRBD1	TRBJ1-4	TRBC1	clonotype188
	clonotype250	clonotype250_consensus_574;clonotype250_consensus_575;clonotype250_consensus_573	1	0.000244678	CAASGGSNYKLTF;CAVRNNNNAPRF	TGTGCAGCATCTGGAGGCAGCAATTACAAACTGACATTT;TGTGCAGTGAGGAATAACAACAATGCCCCACGATTT	TRAV14-3;TRAV7-6	;	TRAJ53;TRAJ43	TRAC;TRAC	CGASTGVNTGQLYF	TGTGGTGCTAGTACTGGGGTGAACACCGGGCAGCTCTACTTT	TRBV20		TRBJ2-2	TRBC2	clonotype401	clonotype401_consensus_930;clonotype401_consensus_929	2	0.00025355	CAASNNRIFF	TGTGCAGCAAGCAATAACAGAATCTTCTTT	TRAV7D-2		TRAJ31	TRAC	CASSRDWDREQYF	TGTGCCAGCAGCCGGGACTGGGACCGTGAACAGTACTTC	TRBV5		TRBJ2-7	TRBC2	clonotype533	clonotype533_consensus_1220;clonotype533_consensus_1219	2	0.000245519	CAVKSNNRIFF	TGTGCAGTGAAGAGCAATAACAGAATCTTCTTT	TRAV7N-6		TRAJ31	TRAC	CASSQDTWGSYEQYF	TGTGCCAGCAGCCAAGATACGTGGGGTTCCTATGAACAGTACTTC	TRBV5		TRBJ2-7	TRBC2	clonotype195
	clonotype259	clonotype259_consensus_597;clonotype259_consensus_598;clonotype259_consensus_596	1	0.000244678	CAASDSNNRIFF;CALGNSNNRIFF	TGTGCAGCAAGCGATAGCAATAACAGAATCTTCTTT;TGTGCTCTGGGTAATAGCAATAACAGAATCTTCTTT	TRAV14-2;TRAV6-6	;	TRAJ31;TRAJ31	TRAC;TRAC	CASSWDNSGNTLYF	TGTGCCAGCAGTTGGGACAATTCTGGAAATACGCTCTATTTT	TRBV13-1		TRBJ1-3	TRBC1	clonotype404	clonotype404_consensus_936;clonotype404_consensus_935	2	0.00025355	CATVNVGDNSKLIW	TGTGCTACGGTTAATGTTGGTGACAACAGTAAGCTGATTTGG	TRAV13-4-DV7		TRAJ38	TRAC	CAWSRDSSNERLFF	TGTGCCTGGAGTCGGGACAGTTCCAACGAAAGATTATTTTTC	TRBV31		TRBJ1-4	TRBC1	clonotype536	clonotype536_consensus_1227;clonotype536_consensus_1226	2	0.000245519	CAMERGNTNKVVF	TGTGCTATGGAACGGGGCAATACCAACAAAGTCGTCTTT	TRAV13N-1		TRAJ34	TRAC	CASSSGAGNTLYF	TGTGCCAGCAGCTCGGGGGCTGGAAATACGCTCTATTTT	TRBV26		TRBJ1-3	TRBC1	clonotype196
	clonotype260	clonotype260_consensus_601;clonotype260_consensus_599;clonotype260_consensus_600	1	0.000244678	CALSRNEKITF	TGTGCTCTGAGCCGAAATGAGAAAATAACTTTT	TRAV6-7-DV9		TRAJ48	TRAC	CGARDWGGSYEQYF;CGARVSNERLFF	TGTGGTGCTAGGGACTGGGGGGGCTCCTATGAACAGTACTTC;TGTGGTGCTAGGGTTTCCAACGAAAGATTATTTTTC	TRBV20;TRBV20	TRBD2;	TRBJ2-7;TRBJ1-4	TRBC2;TRBC1	clonotype405	clonotype405_consensus_938;clonotype405_consensus_937	2	0.00025355	CATNTNTGKLTF	TGTGCTACAAACACCAATACAGGCAAATTAACCTTT	TRAV8N-2		TRAJ27	TRAC	CAWAGTGVNERLFF	TGTGCCTGGGCCGGGACAGGGGTCAACGAAAGATTATTTTTC	TRBV31	TRBD1	TRBJ1-4	TRBC1	clonotype538	clonotype538_consensus_1231;clonotype538_consensus_1230	2	0.000245519	CAAGASSGSWQLIF	TGTGCTGCTGGTGCATCTTCTGGCAGCTGGCAACTCATCTTT	TRAV4D-3		TRAJ22	TRAC	CASSQGQISNERLFF	TGTGCCAGCAGCCAAGGACAGATTTCCAACGAAAGATTATTTTTC	TRBV5		TRBJ1-4	TRBC1	clonotype207
	clonotype261	clonotype261_consensus_603;clonotype261_consensus_602	1	0.000244678	CAARANSNNRIFF	TGTGCAGCTAGGGCGAATAGCAATAACAGAATCTTCTTT	TRAV7-4		TRAJ31	TRAC	CASSPSGLGGGQDTQYF	TGTGCCAGCAGCCCGTCGGGACTGGGGGGGGGCCAAGACACCCAGTACTTT	TRBV5	TRBD2	TRBJ2-5	TRBC2	clonotype408	clonotype408_consensus_946;clonotype408_consensus_945	2	0.00025355	CAVGNYNQGKLIF	TGTGCTGTGGGGAATTATAACCAGGGGAAGCTTATCTTT	TRAV9-1		TRAJ23	TRAC	CASSDQGGQDTQYF	TGTGCCAGCAGTGATCAGGGCGGCCAAGACACCCAGTACTTT	TRBV13-1		TRBJ2-5	TRBC2	clonotype541	clonotype541_consensus_1238;clonotype541_consensus_1237	2	0.000245519	CAIDRDTGNYKYVF	TGTGCTATAGATCGAGATACAGGAAACTACAAATACGTCTTT	TRAV13-2		TRAJ40	TRAC	CASSHPGQGTEVFF	TGTGCCAGCAGCCACCCGGGACAGGGTACAGAAGTCTTCTTT	TRBV2	TRBD1	TRBJ1-1	TRBC1	clonotype214
	clonotype263	clonotype263_consensus_607;clonotype263_consensus_606	1	0.000244678	CAVSAGANTGKLTF	TGCGCAGTCAGTGCTGGAGCTAACACTGGAAAGCTCACGTTT	TRAV3-3		TRAJ52	TRAC	CASSLEGYEQYF	TGTGCAAGCAGCTTAGAAGGGTATGAACAGTACTTC	TRBV16		TRBJ2-7	TRBC2	clonotype413	clonotype413_consensus_958;clonotype413_consensus_959;clonotype413_consensus_957	2	0.00025355	CALSVFGGSNAKLTF;CAVAYNTNTGKLTF	TGTGCTCTGAGTGTCTTCGGAGGAAGCAATGCAAAGCTAACCTTC;TGTGCAGTGGCCTATAACACCAATACAGGCAAATTAACCTTT	TRAV6-7-DV9;TRAV7D-3	;	TRAJ42;TRAJ27	TRAC;TRAC	CASSVRASSYEQYF	TGTGCCAGCAGTGTCCGGGCCAGCTCCTATGAACAGTACTTC	TRBV13-1		TRBJ2-7	TRBC2	clonotype547	clonotype547_consensus_1250;clonotype547_consensus_1249	2	0.000245519	CAASSGGYKVVF	TGTGCAGCAAGCTCGGGAGGCTATAAAGTGGTCTTT	TRAV10N		TRAJ12	TRAC	CASSQDPGEQDTQYF	TGTGCCAGCAGCCAAGACCCGGGGGAGCAAGACACCCAGTACTTT	TRBV5		TRBJ2-5	TRBC2	clonotype216
	clonotype264	clonotype264_consensus_609;clonotype264_consensus_608	1	0.000244678	CVLSIRAGNEKITF	TGTGTTCTGAGTATAAGGGCTGGAAATGAGAAAATAACTTTT	TRAV13D-2		TRAJ48	TRAC	CASSLEGGEVFF	TGTGCAAGCAGCTTAGAGGGGGGAGAAGTCTTCTTT	TRBV16		TRBJ1-1	TRBC1	clonotype415	clonotype415_consensus_965;clonotype415_consensus_964	2	0.00025355	CALGTGANTGKLTF	TGTGCACTGGGGACTGGAGCTAACACTGGAAAGCTCACGTTT	TRAV17		TRAJ52	TRAC	CAWTATLSGNTLYF	TGTGCCTGGACCGCGACACTTTCTGGAAATACGCTCTATTTT	TRBV31		TRBJ1-3	TRBC1	clonotype548	clonotype548_consensus_1252;clonotype548_consensus_1251	2	0.000245519	CAVSTGANTGKLTF	TGTGCAGTGAGCACTGGAGCTAACACTGGAAAGCTCACGTTT	TRAV7-6		TRAJ52	TRAC	CASSQGPANTGQLYF	TGTGCCAGCAGCCAAGGCCCGGCAAACACCGGGCAGCTCTACTTT	TRBV5		TRBJ2-2	TRBC2	clonotype217
	clonotype265	clonotype265_consensus_611;clonotype265_consensus_610	1	0.000244678	CAMREVNSAGNKLTF	TGTGCTATGAGAGAGGTTAACAGTGCAGGGAACAAGCTAACTTTT	TRAV16N		TRAJ17	TRAC	CASSDAPDNQDTQYF	TGTGCCAGCAGTGATGCGCCAGATAACCAAGACACCCAGTACTTT	TRBV13-1		TRBJ2-5	TRBC2	clonotype417	clonotype417_consensus_969;clonotype417_consensus_968	2	0.00025355	CSASRYNQGKLIF	TGCTCAGCAAGTAGATATAACCAGGGGAAGCTTATCTTT	TRAV5-1		TRAJ23	TRAC	CGARELGQNTEVFF	TGTGGTGCTAGGGAGTTGGGCCAAAACACAGAAGTCTTCTTT	TRBV20		TRBJ1-1	TRBC1	clonotype551	clonotype551_consensus_1258;clonotype551_consensus_1257	2	0.000245519	CAVRLSGSFNKLTF	TGTGCAGTGAGGTTATCTGGTAGCTTCAATAAGTTGACCTTT	TRAV7-3		TRAJ4	TRAC	CASSLQGSAETLYF	TGTGCTAGCAGTCTACAGGGTAGTGCAGAAACGCTGTATTTT	TRBV17		TRBJ2-3	TRBC2	clonotype229
	clonotype270	clonotype270_consensus_623;clonotype270_consensus_622	1	0.000244678	CAAALSGSFNKLTF	TGTGCTGCTGCGCTATCTGGTAGCTTCAATAAGTTGACCTTT	TRAV4D-4		TRAJ4	TRAC	CGAGDWGTSAETLYF	TGTGGTGCTGGGGACTGGGGGACTAGTGCAGAAACGCTGTATTTT	TRBV20		TRBJ2-3	TRBC2	clonotype418	clonotype418_consensus_971;clonotype418_consensus_972;clonotype418_consensus_970	2	0.00025355	CAVSISNYQLIW;CVVGLNNYAQGLTF	TGTGCAGTGAGCATAAGCAACTATCAGTTGATCTGG;TGTGTGGTGGGGTTAAATAACTATGCCCAGGGATTAACCTTC	TRAV7-6;TRAV11	;	TRAJ33;TRAJ26	TRAC;TRAC	CASSQEIQTEVFF	TGTGCCAGCAGCCAAGAGATACAAACAGAAGTCTTCTTT	TRBV5		TRBJ1-1	TRBC1	clonotype555	clonotype555_consensus_1268;clonotype555_consensus_1267	2	0.000245519	CALSVGDNSKLIW	TGTGCTCTGAGTGTTGGTGACAACAGTAAGCTGATTTGG	TRAV12D-3		TRAJ38	TRAC	CASSQDVQIQNTLYF	TGTGCCAGCAGCCAAGATGTCCAGATTCAAAACACCTTGTACTTT	TRBV5		TRBJ2-4	TRBC2	clonotype245
	clonotype271	clonotype271_consensus_625;clonotype271_consensus_624	1	0.000244678	CAAEAGSSSFSKLVF	TGTGCTGCTGAGGCGGGATCCTCCTCCTTCAGCAAGCTGGTGTTT	TRAV4-4-DV10		TRAJ50	TRAC	CASRPRGSSYEQYF	TGTGCCAGCAGGCCCAGGGGGAGCTCCTATGAACAGTACTTC	TRBV13-3		TRBJ2-7	TRBC2	clonotype420	clonotype420_consensus_976;clonotype420_consensus_975	2	0.00025355	CALVPSSNTNKVVF	TGTGCTCTGGTCCCATCTTCCAATACCAACAAAGTCGTCTTT	TRAV6-6		TRAJ34	TRAC	CAWSGGGWQDTQYF	TGTGCCTGGAGTGGGGGGGGATGGCAAGACACCCAGTACTTT	TRBV31	TRBD2	TRBJ2-5	TRBC2	clonotype569	clonotype569_consensus_1299;clonotype569_consensus_1298	2	0.000245519	CAASDNNNNAPRF	TGTGCAGCAAGTGACAATAACAACAATGCCCCACGATTT	TRAV14N-3		TRAJ43	TRAC	CASSLGLGVEQYF	TGTGCCAGCAGCTTGGGACTGGGGGTTGAACAGTACTTC	TRBV15		TRBJ2-7	TRBC2	clonotype260
	clonotype272	clonotype272_consensus_627;clonotype272_consensus_626	1	0.000244678	CAVSSNNRIFF	TGCGCAGTCAGCAGCAATAACAGAATCTTCTTT	TRAV3D-3		TRAJ31	TRAC	CGARDWGGSYAEQFF	TGTGGTGCTAGGGACTGGGGGGGCTCCTATGCTGAGCAGTTCTTC	TRBV20	TRBD2	TRBJ2-1	TRBC2	clonotype421	clonotype421_consensus_978;clonotype421_consensus_977	2	0.00025355	CALSELLGGRALIF	TGCGCTCTCTCGGAACTCCTAGGAGGCAGAGCTCTGATATTT	TRAV15D-2-DV6D-2		TRAJ15	TRAC	CASSQGHQDTQYF	TGTGCCAGCAGCCAAGGACATCAAGACACCCAGTACTTT	TRBV5		TRBJ2-5	TRBC2	clonotype576	clonotype576_consensus_1314;clonotype576_consensus_1313	2	0.000245519	CAVSGFSNYQLIW	TGTGCTGTGAGCGGGTTTAGCAACTATCAGTTGATCTGG	TRAV9-4		TRAJ33	TRAC	CASSGLGGRYEQYF	TGTGCCAGCAGCGGACTGGGGGGCCGTTATGAACAGTACTTC	TRBV3	TRBD2	TRBJ2-7	TRBC2	clonotype266
	clonotype276	clonotype276_consensus_635;clonotype276_consensus_636;clonotype276_consensus_634	1	0.000244678	CAVKGGSALGRLHF;CAVSMYRGSALGRLHF	TGTGCAGTGAAGGGAGGTTCAGCCTTAGGGAGGCTGCATTTT;TGTGCAGTGAGCATGTATAGAGGTTCAGCCTTAGGGAGGCTGCATTTT	TRAV7N-6;TRAV7-1	;	TRAJ18;TRAJ18	TRAC;TRAC	CASSDGDISNERLFF	TGTGCCAGCAGTGATGGTGACATTTCCAACGAAAGATTATTTTTC	TRBV13-1		TRBJ1-4	TRBC1	clonotype424	clonotype424_consensus_984;clonotype424_consensus_983	2	0.00025355	CAANANKMIF	TGTGCAGCAAATGCAAACAAGATGATCTTT	TRAV14-2		TRAJ47	TRAC	CASSQDRDTEVFF	TGTGCCAGCAGCCAAGATCGGGACACAGAAGTCTTCTTT	TRBV5		TRBJ1-1	TRBC1	clonotype579	clonotype579_consensus_1320;clonotype579_consensus_1319	2	0.000245519	CATSFNTNKVVF	TGTGCTACTTCCTTCAATACCAACAAAGTCGTCTTT	TRAV8-1		TRAJ34	TRAC	CASSLGGARAEQFF	TGTGCCAGCAGCTTAGGGGGGGCGCGGGCTGAGCAGTTCTTC	TRBV3		TRBJ2-1	TRBC2	clonotype272
	clonotype277	clonotype277_consensus_638;clonotype277_consensus_637	1	0.000244678	CALSEGSNYQLIW	TGTGCTTTGAGTGAAGGTAGCAACTATCAGTTGATCTGG	TRAV12-2		TRAJ33	TRAC	CASSQELGEYEQYF	TGTGCCAGCAGCCAAGAACTGGGGGAATATGAACAGTACTTC	TRBV5		TRBJ2-7	TRBC2	clonotype426	clonotype426_consensus_988;clonotype426_consensus_987	2	0.00025355	CAARNTGYQNFYF	TGTGCAGCAAGGAACACGGGTTACCAGAACTTCTATTTT	TRAV14-2		TRAJ49	TRAC	CASSDASSGNTLYF	TGTGCCAGCAGTGATGCCAGTTCTGGAAATACGCTCTATTTT	TRBV13-1		TRBJ1-3	TRBC1	clonotype583	clonotype583_consensus_1329;clonotype583_consensus_1328	2	0.000245519	CALGNTGNYKYVF	TGTGCTCTGGGCAATACAGGAAACTACAAATACGTCTTT	TRAV12D-1		TRAJ40		CASSFTGSPGQLYF	TGTGCCAGCAGTTTTACTGGGAGCCCCGGGCAGCTCTACTTT	TRBV15		TRBJ2-2	TRBC2	clonotype279
	clonotype286	clonotype286_consensus_656;clonotype286_consensus_655	1	0.000244678	CAVSMGGGNNKLTF	TGTGCAGTGAGCATGGGCGGAGGCAATAATAAGCTGACTTTT	TRAV7-6		TRAJ56	TRAC	CASSDRVPYEQYF	TGTGCCAGCAGCGACAGGGTCCCCTATGAACAGTACTTC	TRBV13-3	TRBD1	TRBJ2-7	TRBC2	clonotype432	clonotype432_consensus_1003;clonotype432_consensus_1002	2	0.00025355	CAARGYNQGKLIF	TGTGCAGCAAGGGGATATAACCAGGGGAAGCTTATCTTT	TRAV7D-2		TRAJ23	TRAC	CASGGQGNNNQAPLF	TGTGCCAGCGGTGGGCAGGGTAATAACAACCAGGCTCCGCTTTTT	TRBV12-2+TRBV13-2		TRBJ1-5	TRBC1	clonotype590	clonotype590_consensus_1344;clonotype590_consensus_1342;clonotype590_consensus_1343	2	0.000245519	CATSRNSNNRIFF	TGTGCTACCTCCCGGAATAGCAATAACAGAATCTTCTTT	TRAV8-1		TRAJ31	TRAC	CASSEGQGSGNTLYF;CASSQDPFANSDYTF	TGTGCCAGCAGTGAGGGACAGGGGAGTGGAAATACGCTCTATTTT;TGTGCCAGCAGCCAAGATCCATTTGCAAACTCCGACTACACCTTC	TRBV13-3;TRBV2	TRBD1;	TRBJ1-3;TRBJ1-2	TRBC1;TRBC1	clonotype280
	clonotype288	clonotype288_consensus_660;clonotype288_consensus_659	1	0.000244678	CAVSGNNNAPRF	TGTGCTGTGAGCGGAAACAACAATGCCCCACGATTT	TRAV9-1		TRAJ43	TRAC	CASSFGDSYEQYF	TGTGCAAGCAGCTTTGGGGACTCCTATGAACAGTACTTC	TRBV16		TRBJ2-7	TRBC2	clonotype433	clonotype433_consensus_1005;clonotype433_consensus_1004	2	0.00025355	CALSDQGTNTGKLTF	TGTGCTTTGAGTGATCAGGGCACCAATACAGGCAAATTAACCTTT	TRAV12-2		TRAJ27	TRAC	CASSPDWAQDTQYF	TGTGCCAGCAGCCCCGACTGGGCCCAAGACACCCAGTACTTT	TRBV5		TRBJ2-5	TRBC2	clonotype595	clonotype595_consensus_1355;clonotype595_consensus_1356;clonotype595_consensus_1354	2	0.000245519	CAAIHMGYKLTF;CALSPAYQGGRALIF	TGTGCAGCGATCCACATGGGCTACAAACTTACCTTC;TGTGCTCTGAGTCCGGCCTACCAGGGAGGCAGAGCTCTGATATTT	TRAV7D-2;TRAV12D-3	;	TRAJ9;TRAJ15	TRAC;TRAC	CASSRDSSGNTLYF	TGTGCCAGCAGTAGGGACAGTTCTGGAAATACGCTCTATTTT	TRBV14		TRBJ1-3	TRBC1	clonotype285
	clonotype289	clonotype289_consensus_663;clonotype289_consensus_661;clonotype289_consensus_662	1	0.000244678	CALGRDTGYQNFYF	TGTGCTTTGGGCAGGGACACGGGTTACCAGAACTTCTATTTT	TRAV13-1		TRAJ49	TRAC	CASSAGDQDTQYF;CASSRDWGGEQYF	TGTGCCAGCAGCGCTGGGGACCAAGACACCCAGTACTTT;TGTGCCAGCAGTCGGGACTGGGGAGGTGAACAGTACTTC	TRBV10;TRBV15	;TRBD2	TRBJ2-5;TRBJ2-7	TRBC2;TRBC2	clonotype436	clonotype436_consensus_1011;clonotype436_consensus_1010	2	0.00025355	CAVSDGYNQGKLIF	TGTGCAGTTAGTGATGGGTATAACCAGGGGAAGCTTATCTTT	TRAV7N-4		TRAJ23	TRAC	CASGRGVAEQFF	TGTGCCAGCGGTCGTGGGGTTGCTGAGCAGTTCTTC	TRBV26		TRBJ2-1	TRBC2	clonotype598	clonotype598_consensus_1363;clonotype598_consensus_1362	2	0.000245519	CAVSLYNQGKLIF	TGTGCAGTGAGCCTCTATAACCAGGGGAAGCTTATCTTT	TRAV7D-3		TRAJ23	TRAC	CASSQEGTGNERLFF	TGTGCCAGCAGCCAAGAGGGGACAGGGAACGAAAGATTATTTTTC	TRBV2	TRBD1	TRBJ1-4	TRBC1	clonotype291
	clonotype292	clonotype292_consensus_670;clonotype292_consensus_671;clonotype292_consensus_669	1	0.000244678	CAAEGGTGNYKYVF;CAAIG	TGTGCTGCTGAGGGGGGTACAGGAAACTACAAATACGTCTTT;TGTGCAGCAATAGGG	TRAV4D-4;TRAV7D-2	;	TRAJ40;TRAJ35	TRAC;TRAC	CASSQGWGYYAEQFF	TGTGCCAGCAGCCAAGGCTGGGGGTACTATGCTGAGCAGTTCTTC	TRBV5		TRBJ2-1	TRBC2	clonotype440	clonotype440_consensus_1019;clonotype440_consensus_1018	2	0.00025355	CAISSGSWQLIF	TGTGCTATTTCTTCTGGCAGCTGGCAACTCATCTTT	TRAV13D-2		TRAJ22	TRAC	CASSPGQNTGQLYF	TGTGCCAGCAGCCCGGGACAAAACACCGGGCAGCTCTACTTT	TRBV5		TRBJ2-2	TRBC2	clonotype599	clonotype599_consensus_1365;clonotype599_consensus_1364	2	0.000245519	CVLSAPNTGKLTF	TGTGTTCTGAGCGCGCCCAATACAGGCAAATTAACCTTT	TRAV9D-2		TRAJ27	TRAC	CASSISGGEVFF	TGTGCCAGCAGTATTTCAGGGGGAGAAGTCTTCTTT	TRBV19		TRBJ1-1	TRBC1	clonotype293
	clonotype299	clonotype299_consensus_688;clonotype299_consensus_689;clonotype299_consensus_687	1	0.000244678	CAASRGGGSNYKLTF;CASPNTGYQNFYF	TGTGCAGCAAGTAGGGGTGGAGGCAGCAATTACAAACTGACATTT;TGTGCTAGTCCTAACACGGGTTACCAGAACTTCTATTTT	TRAV14-3;TRAV8D-1	;	TRAJ53;TRAJ49	TRAC;TRAC	CTCSADNERLFF	TGCACCTGCAGTGCCGACAACGAAAGATTATTTTTC	TRBV1		TRBJ1-4	TRBC1	clonotype443	clonotype443_consensus_1027;clonotype443_consensus_1025;clonotype443_consensus_1026	2	0.00025355	CALCNNAGAKLTF	TGTGCTTTGTGCAATAATGCAGGTGCCAAGCTCACATTC	TRAV13-1		TRAJ39	TRAC	CASAPGLGYAEQFF;CASSEGGSAETLYF	TGTGCCAGTGCTCCGGGACTGGGCTATGCTGAGCAGTTCTTC;TGTGCCAGCAGTGAAGGGGGTAGTGCAGAAACGCTGTATTTT	TRBV10;TRBV13-3	;	TRBJ2-1;TRBJ2-3	TRBC2;TRBC2	clonotype602	clonotype602_consensus_1372;clonotype602_consensus_1371	2	0.000245519	CAARGSNNRIFF	TGTGCAGCAAGAGGAAGCAATAACAGAATCTTCTTT	TRAV10		TRAJ31	TRAC	CASSPGQVGNTLYF	TGTGCAAGCAGCCCGGGACAGGTTGGAAATACGCTCTATTTT	TRBV16	TRBD1	TRBJ1-3	TRBC1	clonotype300
	clonotype301	clonotype301_consensus_694;clonotype301_consensus_693	1	0.000244678	CVLSFNTGNYKYVF	TGTGTTTTGAGCTTTAATACAGGAAACTACAAATACGTCTTT	TRAV9-2		TRAJ40	TRAC	CASRGQANTEVFF	TGTGCCAGCAGGGGACAAGCAAACACAGAAGTCTTCTTT	TRBV15		TRBJ1-1	TRBC1	clonotype453	clonotype453_consensus_1048;clonotype453_consensus_1047	2	0.00025355	CAVRTNSGTYQRF	TGTGCTGTGAGAACAAATTCTGGGACTTACCAGAGGTTT	TRAV9D-3		TRAJ13	TRAC	CGARDWGGKAETLYF	TGTGGTGCTAGGGACTGGGGGGGGAAGGCAGAAACGCTGTATTTT	TRBV20	TRBD2	TRBJ2-3	TRBC2	clonotype603	clonotype603_consensus_1374;clonotype603_consensus_1373	2	0.000245519	CAASGGANKMIF	TGTGCTGCAAGTGGGGGTGCAAACAAGATGATCTTT	TRAV5-4		TRAJ47	TRAC	CASSLGTSAETLYF	TGTGCAAGCAGCTTAGGGACTAGTGCAGAAACGCTGTATTTT	TRBV16		TRBJ2-3	TRBC2	clonotype301
	clonotype302	clonotype302_consensus_696;clonotype302_consensus_695	1	0.000244678	CALSMNYNQGKLIF	TGTGCTCTGAGCATGAATTATAACCAGGGGAAGCTTATCTTT	TRAV9N-4		TRAJ23	TRAC	CGARDWGGASAETLYF	TGTGGTGCTAGGGACTGGGGGGGCGCAAGTGCAGAAACGCTGTATTTT	TRBV20	TRBD2	TRBJ2-3	TRBC2	clonotype456	clonotype456_consensus_1054;clonotype456_consensus_1053	2	0.00025355	CALSEWTGGLSGKLTF	TGTGCTTTGAGTGAGTGGACTGGAGGACTAAGTGGTAAATTAACATTC	TRAV12D-2		TRAJ2	TRAC	CASSPGTGGEEQYF	TGTGCCAGCAGCCCCGGGACTGGGGGAGAGGAACAGTACTTC	TRBV5		TRBJ2-7	TRBC2	clonotype610	clonotype610_consensus_1389;clonotype610_consensus_1388	2	0.000245519	CAVSHTGNYKYVF	TGCGCAGTCAGTCATACAGGAAACTACAAATACGTCTTT	TRAV3D-3		TRAJ40	TRAC	CASSQDPTGGADTQYF	TGTGCCAGCAGCCAAGATCCGACTGGGGGGGCAGACACCCAGTACTTT	TRBV5	TRBD2	TRBJ2-5	TRBC2	clonotype302
	clonotype305	clonotype305_consensus_702;clonotype305_consensus_703;clonotype305_consensus_701	1	0.000244678	CALGNTGNYKYVF;CVVARSSNTNKVVF	TGTGCTCTGGGTAATACAGGAAACTACAAATACGTCTTT;TGTGTGGTGGCCCGATCTTCCAATACCAACAAAGTCGTCTTT	TRAV6N-7;TRAV11	;	TRAJ40;TRAJ34	TRAC;TRAC	CASSLGLGGEQYF	TGTGCCAGCAGTCTGGGACTGGGGGGTGAACAGTACTTC	TRBV26		TRBJ2-7	TRBC2	clonotype457	clonotype457_consensus_1056;clonotype457_consensus_1055	2	0.00025355	CAAYYGSSGNKLIF	TGCGCAGCCTATTATGGGAGCAGTGGCAACAAGCTCATCTTT	TRAV3D-3		TRAJ32	TRAC	CAWSLGTAANTEVFF	TGTGCCTGGAGTCTAGGGACAGCTGCAAACACAGAAGTCTTCTTT	TRBV31		TRBJ1-1	TRBC1	clonotype617	clonotype617_consensus_1404;clonotype617_consensus_1403	2	0.000245519	CAASPYNQGKLIF	TGTGCAGCAAGCCCTTATAACCAGGGGAAGCTTATCTTT	TRAV10N		TRAJ23	TRAC	CASSQGNSGNTLYF	TGTGCCAGCAGTCAGGGGAATTCTGGAAATACGCTCTATTTT	TRBV26		TRBJ1-3	TRBC1	clonotype304
	clonotype318	clonotype318_consensus_733;clonotype318_consensus_734;clonotype318_consensus_732	1	0.000244678	CAASAGGYKVVF;CALEGQGTGSKLSF	TGTGCAGCAAGTGCTGGAGGCTATAAAGTGGTCTTT;TGTGCACTGGAGGGGCAAGGCACTGGGTCTAAGCTGTCATTT	TRAV14D-2;TRAV17	;	TRAJ12;TRAJ58	TRAC;TRAC	CASSLSGANTEVFF	TGTGCCAGCAGTTTATCAGGGGCAAACACAGAAGTCTTCTTT	TRBV15		TRBJ1-1	TRBC1	clonotype458	clonotype458_consensus_1058;clonotype458_consensus_1057	2	0.00025355	CAVSPLNYGNEKITF	TGTGCTGTGAGCCCCCTCAACTATGGAAATGAGAAAATAACTTTT	TRAV9-4		TRAJ48	TRAC	CASSLEGVEQYF	TGTGCAAGCAGCTTAGAAGGGGTAGAACAGTACTTC	TRBV16		TRBJ2-7	TRBC2	clonotype622	clonotype622_consensus_1414;clonotype622_consensus_1415;clonotype622_consensus_1413	2	0.000245519	CALEPGTEGADRLTF;CALSDLTNTNKVVF	TGTGCTTTGGAACCGGGTACAGAAGGTGCAGATAGACTCACCTTT;TGTGCTTTGAGTGATCTGACCAATACCAACAAAGTCGTCTTT	TRAV13-1;TRAV12-2	;	TRAJ45;TRAJ34	TRAC;TRAC	CASSQDNRGPGDTQYF	TGTGCCAGCAGCCAAGATAACAGGGGGCCGGGGGACACCCAGTACTTT	TRBV5	TRBD1	TRBJ2-5	TRBC2	clonotype305
	clonotype321	clonotype321_consensus_740;clonotype321_consensus_739	1	0.000244678	CAVEAYQGGRALIF	TGTGCTGTTGAGGCCTACCAGGGAGGCAGAGCTCTGATATTT	TRAV4-2		TRAJ15	TRAC	CASSQDGKWGQNTLYF	TGTGCCAGCAGCCAAGACGGGAAGTGGGGTCAAAACACCTTGTACTTT	TRBV5		TRBJ2-4	TRBC2	clonotype459	clonotype459_consensus_1060;clonotype459_consensus_1059	2	0.00025355	CAVSAGTNTGKLTF	TGCGCAGTCAGTGCAGGCACCAATACAGGCAAATTAACCTTT	TRAV3D-3		TRAJ27	TRAC	CASSLEGEEQYF	TGTGCAAGCAGCTTAGAGGGGGAGGAACAGTACTTC	TRBV16		TRBJ2-7	TRBC2	clonotype623	clonotype623_consensus_1417;clonotype623_consensus_1418;clonotype623_consensus_1416	2	0.000245519	CAASRTSGSWQLIF;CVINRIFF	TGTGCAGCAAGCAGAACTTCTGGCAGCTGGCAACTCATCTTT;TGTGTCATTAACAGAATCTTCTTT	TRAV10N;TRAV6-3	;	TRAJ22;TRAJ31	TRAC;TRAC	CASSATGTQNTLYF	TGTGCCAGCAGCGCGACAGGGACCCAAAACACCTTGTACTTT	TRBV3	TRBD1	TRBJ2-4	TRBC2	clonotype306
	clonotype322	clonotype322_consensus_742;clonotype322_consensus_741	1	0.000244678	CAASNSNNRIFF	TGTGCAGCTAGTAATAGCAATAACAGAATCTTCTTT	TRAV7-4		TRAJ31	TRAC	CASSQDTDSYNSPLYF	TGTGCCAGCAGCCAAGATACCGATTCCTATAATTCGCCCCTCTACTTT	TRBV5		TRBJ1-6	TRBC1	clonotype464	clonotype464_consensus_1071;clonotype464_consensus_1070	2	0.00025355	CAASDGATGGNNKLTF	TGTGCTGCAAGTGACGGGGCTACTGGAGGCAATAATAAGCTGACTTTT	TRAV5-4		TRAJ56	TRAC	CASSQDYRGTEVFF	TGTGCCAGCAGCCAAGATTACAGGGGGACAGAAGTCTTCTTT	TRBV5		TRBJ1-1	TRBC1	clonotype634	clonotype634_consensus_1442;clonotype634_consensus_1443;clonotype634_consensus_1440;clonotype634_consensus_1441	2	0.000245519	CAAYASSSFSKLVF;CAVDYGSSGNKLIF	TGTGCTGCTTATGCATCCTCCTCCTTCAGCAAGCTGGTGTTT;TGCGCAGTCGATTATGGGAGCAGTGGCAACAAGCTCATCTTT	TRAV4-3;TRAV3-3	;	TRAJ50;TRAJ32	TRAC;TRAC	CASSKGGDTEVFF;CASSQDGDINERLFF	TGTGCCAGCAGTAAGGGAGGGGACACAGAAGTCTTCTTT;TGTGCCAGCAGCCAAGATGGGGACATCAACGAAAGATTATTTTTC	TRBV19;TRBV5	;	TRBJ1-1;TRBJ1-4	TRBC1;TRBC1	clonotype310
	clonotype326	clonotype326_consensus_752;clonotype326_consensus_751	1	0.000244678	CALGAGGNNKLTF	TGTGCACTGGGGGCTGGAGGCAATAATAAGCTGACTTTT	TRAV17		TRAJ56	TRAC	CASSQEGTGTNERLFF	TGTGCCAGCAGCCAAGAAGGGACAGGGACCAACGAAAGATTATTTTTC	TRBV5	TRBD1	TRBJ1-4	TRBC1	clonotype465	clonotype465_consensus_1073;clonotype465_consensus_1072	2	0.00025355	CALGAASNTNKVVF	TGTGCTCTGGGTGCGGCTTCCAATACCAACAAAGTCGTCTTT	TRAV6N-7		TRAJ34	TRAC	CGARSGGKNTGQLYF	TGTGGTGCTAGATCTGGGGGGAAAAACACCGGGCAGCTCTACTTT	TRBV20		TRBJ2-2	TRBC2	clonotype638	clonotype638_consensus_1451;clonotype638_consensus_1450	2	0.000245519	CALARSNYNVLYF	TGTGCTCTGGCCCGGTCTAATTACAACGTGCTTTACTTC	TRAV6D-4		TRAJ21	TRAC	CASSRPTEVFF	TGTGCCAGCAGTCGACCGACAGAAGTCTTCTTT	TRBV19		TRBJ1-1	TRBC1	clonotype315
	clonotype327	clonotype327_consensus_754;clonotype327_consensus_753	1	0.000244678	CAVRYYGNEKITF	TGTGCTGTGAGGTACTATGGAAATGAGAAAATAACTTTT	TRAV9-4		TRAJ48	TRAC	CASSSLGPQDTQYF	TGTGCCAGCAGCTCACTGGGGCCCCAAGACACCCAGTACTTT	TRBV3		TRBJ2-5	TRBC2	clonotype467	clonotype467_consensus_1079;clonotype467_consensus_1076;clonotype467_consensus_1077;clonotype467_consensus_1078	2	0.00025355	CAASAFYNQGKLIF	TGTGCAGCAAGTGCGTTTTATAACCAGGGGAAGCTTATCTTT	TRAV14-1		TRAJ23	TRAC	CASSLGTGGEQYF;CASSPGTGGEEQYF;CAWSLGGTGNSDYTF	TGTGCCAGCTCTCTGGGGACTGGGGGTGAACAGTACTTC;TGTGCCAGCAGCCCCGGGACTGGGGGAGAGGAACAGTACTTC;TGTGCCTGGAGTCTAGGAGGGACAGGAAACTCCGACTACACCTTC	TRBV12-2;TRBV5;TRBV31	;;TRBD1	TRBJ2-7;TRBJ2-7;TRBJ1-2	TRBC2;TRBC2;TRBC1	clonotype639	clonotype639_consensus_1453;clonotype639_consensus_1452	2	0.000245519	CALSGGNQGKLIF	TGTGCTCTGAGTGGGGGTAACCAGGGGAAGCTTATCTTT	TRAV12D-3		TRAJ23	TRAC	CASRQTGGAGTGQLYF	TGTGCCAGCAGGCAGACTGGGGGGGCGGGCACCGGGCAGCTCTACTTT	TRBV5	TRBD2	TRBJ2-2	TRBC2	clonotype318
	clonotype332	clonotype332_consensus_766;clonotype332_consensus_765	1	0.000244678	CAASGPNNNNAPRF	TGTGCAGCTAGTGGGCCAAATAACAACAATGCCCCACGATTT	TRAV7-4		TRAJ43	TRAC	CASSRGGRGAETLYF	TGTGCCAGCAGCCGGGGGGGGCGGGGTGCAGAAACGCTGTATTTT	TRBV10		TRBJ2-3	TRBC2	clonotype476	clonotype476_consensus_1099;clonotype476_consensus_1098	2	0.00025355	CAMRDYTGKLTF	TGTGCTATGAGGGATTATACAGGCAAATTAACCTTT	TRAV6-3		TRAJ27	TRAC	CASSLNSAETLYF	TGTGCCAGCAGTCTCAATAGTGCAGAAACGCTGTATTTT	TRBV15		TRBJ2-3	TRBC2	clonotype642	clonotype642_consensus_1461;clonotype642_consensus_1459;clonotype642_consensus_1460	2	0.000245519	CIVTANYNQGKLIF	TGCATTGTGACTGCGAATTATAACCAGGGGAAGCTTATCTTT	TRAV2		TRAJ23	TRAC	CASSLGGRAGDTQYF;CGARRNSNERLFF	TGTGCCAGCAGCTTAGGCGGGAGGGCAGGAGACACCCAGTACTTT;TGTGGTGCTAGACGGAATTCCAACGAAAGATTATTTTTC	TRBV3;TRBV20	;	TRBJ2-5;TRBJ1-4	TRBC2;TRBC1	clonotype324
	clonotype336	clonotype336_consensus_774;clonotype336_consensus_773	1	0.000244678	CAVSMGYGSSGNKLIF	TGTGCAGTGAGCATGGGGTATGGGAGCAGTGGCAACAAGCTCATCTTT	TRAV7D-3		TRAJ32	TRAC	CASSIEPTEVFF	TGTGCCAGCAGTATAGAGCCGACAGAAGTCTTCTTT	TRBV19		TRBJ1-1	TRBC1	clonotype479	clonotype479_consensus_1105;clonotype479_consensus_1104	2	0.00025355	CAASDQGGRALIF	TGTGCAGCAAGCGACCAGGGAGGCAGAGCTCTGATATTT	TRAV7D-2		TRAJ15	TRAC	CASSWDQGSQNTLYF	TGTGCCAGCAGCTGGGACCAGGGGAGTCAAAACACCTTGTACTTT	TRBV13-3		TRBJ2-4	TRBC2	clonotype643	clonotype643_consensus_1463;clonotype643_consensus_1462	2	0.000245519	CAADTNTGKLTF	TGTGCTGCTGACACCAATACAGGCAAATTAACCTTT	TRAV4-3		TRAJ27	TRAC	CASGDVGGARNTGQLYF	TGTGCCAGCGGTGATGTGGGGGGGGCGCGGAACACCGGGCAGCTCTACTTT	TRBV13-2		TRBJ2-2	TRBC2	clonotype328
[truncated: 1,172 more rows]
[truncated: 143 more columns]

## Sheet: Fig. 5
	Fig. 5B left panel												Fig. 5B right panel											Fig. 5C
	%Treg in CD4 T cells in the peripheral blood												RQ-MFI of Foxp3 of Treg cells in peripheral blood												Young + Vehicle										Aged + Vehicle									Aged + P300i
[truncated: 43 more rows]
[truncated: 22 more columns]

## Sheet: Fig. 6
	Fig. 6C left panel				Fig. 6C middle panel				Fig. 6C right panel				Fig. 6E
[truncated: 48 more rows]

## Sheet: Fig. 7
	Fig. 7B left panel				Fig. 7B middle panel				Fig. 7B right panel					Fig. 7D
[truncated: 38 more rows]

## Sheet: Fig. S1
		Fig. S1B
[truncated: 101 more rows]

## Sheet: Fig. S4
	Fig. S4B left panel				Fig. S4B middle panel				Fig. S4B right panel				Fig. S4D
[truncated: 21 more rows]

## Sheet: Fig. S7
	Fig. S7C
[truncated: 24 more rows]

[truncated: 1 more sheets: Fig. S8]
